# Supplementary material for: Discovery of a novel translation-machinery-associated protein that positively correlates with cellulase production
Source: Biotechnol Biofuels Bioprod. 2025 Feb 22;18:20. doi: 10.1186/s13068-025-02624-7 (PMC11847360; doi:10.1186/s13068-025-02624-7)
Supplement: Supplementary file 1 — Supplementary material 1: Figure S1 Phylogenetic analysis of P. oxalicum Tma15 and homologous proteins of various filamentous fungi. The tree was constructed using the Neighbor-Joining method in MEGA 7.0. Alignment gaps and missing data were removed. Statistical confidence of the inferred phylogenetic relationships was evaluated by performing 1000 bootstrap replicates. The tree is depicted to scale, using the same units for branch lengths as the evolutionary distances used to infer the phylogenetic tree. [file 13068_2025_2624_MOESM1_ESM.xlsx]

## Sheet: Sheet1
Gene Name	Mass	Score	Matches	Sequences	emPAI	Coverage	Description
PDE_06571	15055	1379	108(66)	12(11)	159.17	77%	PoTma15
PDE_09107	12309	53	2(2)	1(1)	0.63	5%	gnl|BL_ORD_ID|393338 sp|P53305|RT27_YEAST Mitochondral 37S ribosomal protein S27 OS=Saccharomyces cerevisiae GN=RSM27 PE=1 SV=1
PDE_02379	69645	47	3(1)	2(1)	0.05	5%	gnl|BL_ORD_ID|169521 sp|Q5B2V1|HSP70_EMENI Heat shock 70 kDa protein OS=Emericella nidulans GN=hsp70 PE=1 SV=1
PDE_08175	97990	39	2(2)	1(1)	0.07	0%	gnl|BL_ORD_ID|12594 sp|O94534|ALP14_SCHPO Spindle pole body component alp14 OS=Schizosaccharomyces pombe GN=alp14 PE=1 SV=1
PDE_01963	45037	39	1(1)	1(1)	0.07	2%	gnl|BL_ORD_ID|176013 sp|A1CJT5|IF4A_ASPCL ATP-dependent RNA helicase eIF4A OS=Aspergillus clavatus GN=tif1 PE=3 SV=1
PDE_07368	73975	36	3(1)	2(1)	0.04	2%	gnl|BL_ORD_ID|191925 sp|Q9NGQ2|KIF1_DICDI Kinesin-related protein 1 OS=Dictyostelium discoideum GN=kif1 PE=1 SV=1
PDE_01806	22188	31	5(2)	1(1)	0.32	3%	gnl|BL_ORD_ID|389382 sp|P52810|RS9_PODAN 40S ribosomal protein S9 OS=Podospora anserina GN=RPS9 PE=3 SV=1
PDE_08808	165373	28	1(1)	1(1)	0.02	0%	gnl|BL_ORD_ID|251102 sp|P34909|NOT4_YEAST General negative regulator of transcription subunit 4 OS=Saccharomyces cerevisiae GN=MOT2 PE=1 SV=1
PDE_04015	55121	26	1(1)	1(1)	0.06	1%	gnl|BL_ORD_ID|446052 sp|O13317|TRI11_FUSSP Isotrichodermin C-15 hydroxylase OS=Fusarium sporotrichioides GN=TRI11 PE=3 SV=1
PDE_03793	16367	25	2(1)	1(1)	0.21	11%	gnl|BL_ORD_ID|378814 sp|P27770|RS17_NEUCR 40S ribosomal protein S17 OS=Neurospora crassa GN=rps-17 PE=3 SV=1
PDE_04083	26839	24	2(1)	1(1)	0.12	2%	gnl|BL_ORD_ID|312751 sp|Q01387|RAS2_NEUCR Protein ras-2 OS=Neurospora crassa GN=ras-2 PE=3 SV=2
PDE_08098	34047	24	1(1)	1(1)	0.10	2%	gnl|BL_ORD_ID|51285 sp|Q5B1Z0|CCPR2_EMENI Putative heme-binding peroxidase OS=Emericella nidulans GN=AN5440 PE=3 SV=1
PDE_04235	25406	23	2(1)	1(1)	0.13	3%	gnl|BL_ORD_ID|210709 sp|O14417|MAD2_SCHPO Mitotic spindle checkpoint component mad2 OS=Schizosaccharomyces pombe GN=mad2 PE=1 SV=1
PDE_07020	41909	22	7(1)	1(1)	0.08	1%	gnl|BL_ORD_ID|10506 sp|P43567|AGX1_YEAST Alanine--glyoxylate aminotransferase 1 OS=Saccharomyces cerevisiae GN=AGX1 PE=1 SV=1
PDE_09498	191387	22	1(1)	1(1)	0.02	0%	gnl|BL_ORD_ID|201554 sp|Q9HDV4|LID2_SCHPO Lid2 complex component lid2 OS=Schizosaccharomyces pombe GN=lid2 PE=1 SV=1
PDE_01101	42205	19	1(1)	1(1)	0.08	2%	gnl|BL_ORD_ID|416892 sp|P33300|SUR1_YEAST Mannosyl phosphorylinositol ceramide synthase SUR1 OS=Saccharomyces cerevisiae GN=SUR1 PE=1 SV=1
PDE_01063	37020	18	4(1)	2(1)	0.09	4%	-
PDE_01185	134571	18	6(1)	1(1)	0.02	0%	gnl|BL_ORD_ID|170820 sp|Q01886|HTS1_COCCA HC-toxin synthetase OS=Cochliobolus carbonum GN=HTS1 PE=1 SV=2
PDE_06901	9121	18	1(1)	1(1)	0.38	12%	-
PDE_03243	91548	16	1(0)	1(0)	0.04	0%	gnl|BL_ORD_ID|203013 sp|Q68J42|LIPS_PIG Hormone-sensitive lipase OS=Sus scrofa GN=LIPE PE=2 SV=1
PDE_05452	15271	15	1(1)	1(1)	0.22	5%	-
PDE_06615	19523	14	1(1)	1(1)	0.17	4%	gnl|BL_ORD_ID|508725 sp|Q10494|YDG7_SCHPO Uncharacterized oxidoreductase C26F1.07 OS=Schizosaccharomyces pombe GN=SPAC26F1.07 PE=2 SV=1
