# Supplementary material for: Discovery of a novel translation-machinery-associated protein that positively correlates with cellulase production
Source: Biotechnol Biofuels Bioprod. 2025 Feb 22;18:20. doi: 10.1186/s13068-025-02624-7 (PMC11847360; doi:10.1186/s13068-025-02624-7)
Supplement: Supplementary file 2 — Supplementary material 2: Figure S2 Interaction analysis between PoTma15 and PoXlnR using yeast two-hybrid assay. The open reading frame (ORF) of PoTma15 was cloned into the plasmid pGBKT7 containing the GAL4 DNA binding domain (DNA-BD). The ORF of the transcription factors PoXlnR was amplified using cDNA from P. oxalicum WT as the template and cloned into the plasmid pGADT7 containing the GAL4 activation domain (AD). The plasmid with AD (AD-PoxlnR) was transformed into yeast Y187 to obtain the Y187-AD-XlnR strain. The plasmid with BD (BD-PoTma15) was transformed into yeast Y2H Gold-BD to obtain the Y2H Gold-BD-Tma15 strain. (A) The test of toxicity and autoactivation of the Y187-AD-XlnR strain (left) and Gold-BD-Tma15 strain (right). The results demonstrated that there is no toxicity and autoactivation. (B) The hybridized strains were tested on Quadruple Dropout (QDO, QDO–Ade/–His/−Leu/−Trp) with X-α-gal, where the positive control colony turned blue, and the negative control colony was kept white. The results demonstrated no direct interaction between PoTma15 and PoXlnR. [file 13068_2025_2624_MOESM2_ESM.xlsx]

## Sheet:  Intersection of three samples 
Proteins interacting with P. oxalicum PoTma15 identified through TAP-MS (intersection of three samples Tma15-TAP-1/2/3)
	Protein	Unique_PepCount			Average Unique_PepCount	Theoretical PepCount	emPAI	Description
		Tma15-TAP-1	Tma15-TAP-2	Tma15-TAP-3
Bait	PDE_06571	14	14	12	13.3333	10	20.5443	PoTma15
1	PDE_00053	2	6	2	3.33333	11	1.00923	gnl|BL_ORD_ID|434729 sp|Q4WRB8|TCTP_ASPFU Translationally-controlled tumor protein homolog OS=Aspergillus fumigatus GN=AFUA_1G16840 PE=3 SV=1
2	PDE_02849	3	5	2	3.33333	12	0.895736	gnl|BL_ORD_ID|176156 sp|O94083|IF5A_CANAL Eukaryotic translation initiation factor 5A OS=Candida albicans GN=ANB1 PE=3 SV=1
3	PDE_00817	1	1	1	1	4	0.778279	gnl|BL_ORD_ID|382716 sp|Q7S6W5|RS28_NEUCR 40S ribosomal protein S28 OS=Neurospora crassa GN=rps-28 PE=3 SV=1
4	PDE_03916	6	11	7	8	34	0.719072	gnl|BL_ORD_ID|166130 sp|O94225|HOSM_PENCW Homocitrate synthase, mitochondrial OS=Penicillium chrysogenum (strain ATCC 28089 / DSM 1075 / Wisconsin 54-1255) GN=lys1 PE=1 SV=1
5	PDE_08338	4	7	3	4.66667	20	0.711328	gnl|BL_ORD_ID|134013 sp|Q01369|GBLP_NEUCR Guanine nucleotide-binding protein subunit beta-like protein OS=Neurospora crassa GN=cpc-2 PE=3 SV=1
6	PDE_09282	2	7	2	3.66667	21	0.494869	gnl|BL_ORD_ID|415862 sp|Q9P727|SUCA_NEUCR Probable succinyl-CoA ligase [GDP-forming] subunit alpha, mitochondrial OS=Neurospora crassa GN=8D4.130 PE=3 SV=1
7	PDE_05730	3	4	1	2.66667	16	0.467799	gnl|BL_ORD_ID|476201 sp|P47165|XPT1_YEAST Xanthine phosphoribosyltransferase 1 OS=Saccharomyces cerevisiae GN=XPT1 PE=1 SV=1
8	PDE_05108	2	6	1	3	18	0.467799	gnl|BL_ORD_ID|392857 sp|Q4WYK1|RSSA_ASPFU 40S ribosomal protein S0 OS=Aspergillus fumigatus GN=rps0 PE=3 SV=1
9	PDE_09832	1	1	2	1.33333	8	0.467799	gnl|BL_ORD_ID|363726 sp|P41746|RODL_ASPFU Hydrophobin OS=Aspergillus fumigatus GN=rodA PE=2 SV=2
10	PDE_03102	6	12	9	9	58	0.429461	gnl|BL_ORD_ID|199159 sp|P55251|LEUC_RHIPU 3-isopropylmalate dehydratase OS=Rhizomucor pusillus GN=LEUA PE=3 SV=1
11	PDE_03064	3	6	3	4	26	0.425103	gnl|BL_ORD_ID|118158 sp|Q06099|FADH_CANMA S-(hydroxymethyl)glutathione dehydrogenase OS=Candida maltosa GN=FDH1 PE=3 SV=1
12	PDE_02775	1	3	1	1.66667	11	0.417474	gnl|BL_ORD_ID|374371 sp|O59936|RS12_ERYGR 40S ribosomal protein S12 OS=Erysiphe graminis subsp. hordei GN=RPS12 PE=3 SV=1
13	PDE_05315	1	2	1	1.33333	9	0.406527	gnl|BL_ORD_ID|381778 sp|Q4WI01|RS21_ASPFU 40S ribosomal protein S21 OS=Aspergillus fumigatus GN=rps21 PE=3 SV=1
14	PDE_03432	2	2	1	1.66667	13	0.343399	gnl|BL_ORD_ID|456265 sp|Q61YZ4|U483_CAEBR UPF0483 protein CBG03338 OS=Caenorhabditis briggsae GN=CBG03338 PE=3 SV=1
15	PDE_09222	4	3	2	3	24	0.333521	gnl|BL_ORD_ID|113091 sp|P78790|ETFA_SCHPO Probable electron transfer flavoprotein subunit alpha, mitochondrial OS=Schizosaccharomyces pombe GN=SPAC27D7.06 PE=2 SV=3
16	PDE_07653	1	2	1	1.33333	12	0.29155	gnl|BL_ORD_ID|511536 sp|O74797|YGN3_SCHPO UPF0587 protein C2D10.03c OS=Schizosaccharomyces pombe GN=SPBC2D10.03c PE=2 SV=1
17	PDE_04890	1	8	4	4.33333	40	0.283315	gnl|BL_ORD_ID|451075 sp|P13228|TRP_NEUCR Tryptophan synthase OS=Neurospora crassa GN=trp-3 PE=1 SV=1
18	PDE_08414	2	7	4	4.33333	45	0.248235	gnl|BL_ORD_ID|7191 sp|P36333|ACSA_PENCH Acetyl-coenzyme A synthetase OS=Penicillium chrysogenum GN=facA PE=3 SV=1
19	PDE_08476	2	6	1	3	33	0.232847	gnl|BL_ORD_ID|209434 sp|Q9P4R4|LYS9_MAGGR Saccharopine dehydrogenase [NADP+, L-glutamate-forming] OS=Magnaporthe grisea GN=LYS3 PE=1 SV=2
20	PDE_07302	3	3	1	2.33333	26	0.229543	gnl|BL_ORD_ID|131377 sp|P04397|GAL10_YEAST Bifunctional protein GAL10 OS=Saccharomyces cerevisiae GN=GAL10 PE=1 SV=2
21	PDE_02271	8	14	2	8	91	0.224368	gnl|BL_ORD_ID|423043 sp|P38088|SYG_YEAST Glycyl-tRNA synthetase 1 OS=Saccharomyces cerevisiae GN=GRS1 PE=1 SV=1
22	PDE_08686	4	4	2	3.33333	39	0.217503	gnl|BL_ORD_ID|467494 sp|P11593|VATB_NEUCR V-type proton ATPase subunit B OS=Neurospora crassa GN=vma-2 PE=3 SV=1
23	PDE_07735	1	9	2	4	48	0.211528	gnl|BL_ORD_ID|434557 sp|O94501|TCPA_SCHPO T-complex protein 1 subunit alpha OS=Schizosaccharomyces pombe GN=cct1 PE=2 SV=1
24	PDE_01500	1	5	2	2.66667	32	0.211528	gnl|BL_ORD_ID|100022 sp|Q9P6I2|DUG1_SCHPO Cys-Gly metallodipeptidase dug1 OS=Schizosaccharomyces pombe GN=dug1 PE=2 SV=1
25	PDE_05188	2	6	2	3.33333	41	0.205871	gnl|BL_ORD_ID|193352 sp|Q12669|KPYK_ASPNG Pyruvate kinase OS=Aspergillus niger GN=pkiA PE=3 SV=1
26	PDE_07008	2	1	2	1.66667	21	0.200508	gnl|BL_ORD_ID|437110 sp|Q9UUZ9|THI4_ASPOR Thiazole biosynthetic enzyme, mitochondrial OS=Aspergillus oryzae GN=thiA PE=3 SV=2
27	PDE_02621	1	3	2	2	27	0.185971	gnl|BL_ORD_ID|14594 sp|Q9URX7|ANM1_SCHPO Probable protein arginine N-methyltransferase OS=Schizosaccharomyces pombe GN=SPAC890.07c PE=1 SV=2
28	PDE_07734	1	7	1	3	41	0.183507	gnl|BL_ORD_ID|512440 sp|O60155|YHY6_SCHPO Putative prolyl-tRNA synthetase C19C7.06 OS=Schizosaccharomyces pombe GN=SPBC19C7.06 PE=2 SV=1
29	PDE_02217	1	6	2	3	42	0.178769	gnl|BL_ORD_ID|462493 sp|P28274|URA7_YEAST CTP synthase 1 OS=Saccharomyces cerevisiae GN=URA7 PE=1 SV=2
30	PDE_05363	1	3	2	2	28	0.178769	gnl|BL_ORD_ID|118160 sp|P47734|FADH_METMR S-(hydroxymethyl)glutathione dehydrogenase OS=Methylobacter marinus GN=fdh PE=3 SV=2
31	PDE_04533	1	2	1	1.33333	19	0.175372	gnl|BL_ORD_ID|24084 sp|P14843|AROF_YEAST Phospho-2-dehydro-3-deoxyheptonate aldolase, phenylalanine-inhibited OS=Saccharomyces cerevisiae GN=ARO3 PE=1 SV=1
32	PDE_00140	2	5	3	3.33333	52	0.159051	gnl|BL_ORD_ID|450908 sp|P24773|TRPG_PENCH Anthranilate synthase component 2 OS=Penicillium chrysogenum GN=trpC PE=4 SV=1
33	PDE_06127	1	7	2	3.33333	61	0.134083	gnl|BL_ORD_ID|326189 sp|Q9UW15|RIR1_NEUCR Ribonucleoside-diphosphate reductase large chain OS=Neurospora crassa GN=rnr-1 PE=1 SV=2
34	PDE_07967	3	12	3	6	149	0.0971562	gnl|BL_ORD_ID|305131 sp|O93937|PYR1_EMENI Protein pyrABCN OS=Emericella nidulans GN=pyrABCN PE=3 SV=2
35	PDE_09187	1	2	1	1.33333	39	0.0819023	gnl|BL_ORD_ID|52268 sp|P39826|CDC3_CANAL Cell division control protein 3 OS=Candida albicans GN=CDC3 PE=3 SV=1
36	PDE_05389	1	2	1	1.33333	42	0.0758359	gnl|BL_ORD_ID|419429 sp|P04802|SYDC_YEAST Aspartyl-tRNA synthetase, cytoplasmic OS=Saccharomyces cerevisiae GN=DPS1 PE=1 SV=3
37	PDE_00638	2	2	1	1.66667	57	0.0696452	gnl|BL_ORD_ID|279450 sp|Q8YWW1|PHK1_NOSS1 Probable phosphoketolase 1 OS=Nostoc sp. (strain PCC 7120 / UTEX 2576) GN=all1483 PE=3 SV=1
38	PDE_06117	1	1	1	1	35	0.0680004	gnl|BL_ORD_ID|91437 sp|Q9URS1|DHE4_PENCH NADP-specific glutamate dehydrogenase OS=Penicillium chrysogenum GN=GDH PE=3 SV=1
39	PDE_00223	1	2	4	2.33333	108	0.0510054	gnl|BL_ORD_ID|21593 sp|P07547|ARO1_EMENI Pentafunctional AROM polypeptide OS=Emericella nidulans GN=aroMA PE=1 SV=3

## Sheet: Tma15-TAP-1
Proteins interacting with PoTma15 identified in sample Tma15-TAP-1
Proteins	PepCount	UniquePepCount	Description
PDE_06571	68	14	PoTma15
PDE_02849	4	3	gnl|BL_ORD_ID|176156 sp|O94083|IF5A_CANAL Eukaryotic translation initiation factor 5A OS=Candida albicans GN=ANB1 PE=3 SV=1
PDE_00817	1	1	gnl|BL_ORD_ID|382716 sp|Q7S6W5|RS28_NEUCR 40S ribosomal protein S28 OS=Neurospora crassa GN=rps-28 PE=3 SV=1
PDE_08338	5	4	gnl|BL_ORD_ID|134013 sp|Q01369|GBLP_NEUCR Guanine nucleotide-binding protein subunit beta-like protein OS=Neurospora crassa GN=cpc-2 PE=3 SV=1
PDE_05730	4	3	gnl|BL_ORD_ID|476201 sp|P47165|XPT1_YEAST Xanthine phosphoribosyltransferase 1 OS=Saccharomyces cerevisiae GN=XPT1 PE=1 SV=1
PDE_00053	2	2	gnl|BL_ORD_ID|434729 sp|Q4WRB8|TCTP_ASPFU Translationally-controlled tumor protein homolog OS=Aspergillus fumigatus GN=AFUA_1G16840 PE=3 SV=1
PDE_03916	6	6	gnl|BL_ORD_ID|166130 sp|O94225|HOSM_PENCW Homocitrate synthase, mitochondrial OS=Penicillium chrysogenum (strain ATCC 28089 / DSM 1075 / Wisconsin 54-1255) GN=lys1 PE=1 SV=1
PDE_09222	5	4	gnl|BL_ORD_ID|113091 sp|P78790|ETFA_SCHPO Probable electron transfer flavoprotein subunit alpha, mitochondrial OS=Schizosaccharomyces pombe GN=SPAC27D7.06 PE=2 SV=3
PDE_03241	5	5	gnl|BL_ORD_ID|19399 sp|Q9P3I3|ARGD_NEUCR Acetylornithine aminotransferase, mitochondrial OS=Neurospora crassa GN=arg-8 PE=3 SV=1
PDE_03432	2	2	gnl|BL_ORD_ID|456265 sp|Q61YZ4|U483_CAEBR UPF0483 protein CBG03338 OS=Caenorhabditis briggsae GN=CBG03338 PE=3 SV=1
PDE_05635	1	1	gnl|BL_ORD_ID|350449 sp|Q9C2B9|RL38_NEUCR 60S ribosomal protein L38 OS=Neurospora crassa GN=rpl-38 PE=3 SV=1
PDE_09832	2	1	gnl|BL_ORD_ID|363726 sp|P41746|RODL_ASPFU Hydrophobin OS=Aspergillus fumigatus GN=rodA PE=2 SV=2
PDE_07302	4	3	gnl|BL_ORD_ID|131377 sp|P04397|GAL10_YEAST Bifunctional protein GAL10 OS=Saccharomyces cerevisiae GN=GAL10 PE=1 SV=2
PDE_03064	3	3	gnl|BL_ORD_ID|118158 sp|Q06099|FADH_CANMA S-(hydroxymethyl)glutathione dehydrogenase OS=Candida maltosa GN=FDH1 PE=3 SV=1
PDE_05108	2	2	gnl|BL_ORD_ID|392857 sp|Q4WYK1|RSSA_ASPFU 40S ribosomal protein S0 OS=Aspergillus fumigatus GN=rps0 PE=3 SV=1
PDE_05315	1	1	gnl|BL_ORD_ID|381778 sp|Q4WI01|RS21_ASPFU 40S ribosomal protein S21 OS=Aspergillus fumigatus GN=rps21 PE=3 SV=1
PDE_03102	6	6	gnl|BL_ORD_ID|199159 sp|P55251|LEUC_RHIPU 3-isopropylmalate dehydratase OS=Rhizomucor pusillus GN=LEUA PE=3 SV=1
PDE_08686	4	4	gnl|BL_ORD_ID|467494 sp|P11593|VATB_NEUCR V-type proton ATPase subunit B OS=Neurospora crassa GN=vma-2 PE=3 SV=1
PDE_07008	2	2	gnl|BL_ORD_ID|437110 sp|Q9UUZ9|THI4_ASPOR Thiazole biosynthetic enzyme, mitochondrial OS=Aspergillus oryzae GN=thiA PE=3 SV=2
PDE_09282	2	2	gnl|BL_ORD_ID|415862 sp|Q9P727|SUCA_NEUCR Probable succinyl-CoA ligase [GDP-forming] subunit alpha, mitochondrial OS=Neurospora crassa GN=8D4.130 PE=3 SV=1
PDE_02775	1	1	gnl|BL_ORD_ID|374371 sp|O59936|RS12_ERYGR 40S ribosomal protein S12 OS=Erysiphe graminis subsp. hordei GN=RPS12 PE=3 SV=1
PDE_02271	9	8	gnl|BL_ORD_ID|423043 sp|P38088|SYG_YEAST Glycyl-tRNA synthetase 1 OS=Saccharomyces cerevisiae GN=GRS1 PE=1 SV=1
PDE_02544	2	2	gnl|BL_ORD_ID|251 sp|P62262|1433E_SHEEP 14-3-3 protein epsilon OS=Ovis aries GN=YWHAE PE=1 SV=1
PDE_07653	1	1	gnl|BL_ORD_ID|511536 sp|O74797|YGN3_SCHPO UPF0587 protein C2D10.03c OS=Schizosaccharomyces pombe GN=SPBC2D10.03c PE=2 SV=1
PDE_07774	1	1	gnl|BL_ORD_ID|346776 sp|Q7RXY1|RL32_NEUCR 60S ribosomal protein L32 OS=Neurospora crassa GN=rpl-32 PE=3 SV=1
PDE_02440	2	2	gnl|BL_ORD_ID|263332 sp|P16387|ODPA_YEAST Pyruvate dehydrogenase E1 component subunit alpha, mitochondrial OS=Saccharomyces cerevisiae GN=PDA1 PE=1 SV=2
PDE_08476	2	2	gnl|BL_ORD_ID|209434 sp|Q9P4R4|LYS9_MAGGR Saccharopine dehydrogenase [NADP+, L-glutamate-forming] OS=Magnaporthe grisea GN=LYS3 PE=1 SV=2
PDE_05144	1	1	gnl|BL_ORD_ID|387662 sp|O43105|RS7_NEUCR 40S ribosomal protein S7 OS=Neurospora crassa GN=rps-7 PE=3 SV=2
PDE_04533	1	1	gnl|BL_ORD_ID|24084 sp|P14843|AROF_YEAST Phospho-2-dehydro-3-deoxyheptonate aldolase, phenylalanine-inhibited OS=Saccharomyces cerevisiae GN=ARO3 PE=1 SV=1
PDE_08724	1	1	gnl|BL_ORD_ID|464232 sp|Q96WV0|UREG_SCHPO Uncharacterized urease accessory protein ureG-like OS=Schizosaccharomyces pombe GN=SPCPB16A4.05c PE=2 SV=1
PDE_05188	2	2	gnl|BL_ORD_ID|193352 sp|Q12669|KPYK_ASPNG Pyruvate kinase OS=Aspergillus niger GN=pkiA PE=3 SV=1
PDE_03974	1	1	gnl|BL_ORD_ID|267687 sp|P22008|P5CR_PSEAE Pyrroline-5-carboxylate reductase OS=Pseudomonas aeruginosa GN=proC PE=1 SV=2
PDE_08414	2	2	gnl|BL_ORD_ID|7191 sp|P36333|ACSA_PENCH Acetyl-coenzyme A synthetase OS=Penicillium chrysogenum GN=facA PE=3 SV=1
PDE_00427	1	1	gnl|BL_ORD_ID|28299 sp|Q6CBS9|ATG27_YARLI Autophagy-related protein 27 OS=Yarrowia lipolytica GN=ATG27 PE=3 SV=1
PDE_03644	1	1	gnl|BL_ORD_ID|177949 sp|P25605|ILV6_YEAST Acetolactate synthase small subunit, mitochondrial OS=Saccharomyces cerevisiae GN=ILV6 PE=1 SV=2
PDE_09900	1	1	gnl|BL_ORD_ID|250023 sp|P42882|NMT1_ASPPA Protein NMT1 homolog OS=Aspergillus parasiticus GN=nmt1 PE=2 SV=1
PDE_00140	2	2	gnl|BL_ORD_ID|450908 sp|P24773|TRPG_PENCH Anthranilate synthase component 2 OS=Penicillium chrysogenum GN=trpC PE=4 SV=1
PDE_06474	1	1	gnl|BL_ORD_ID|232093 sp|Q9P786|MTD1_SCHPO Methylenetetrahydrofolate dehydrogenase [NAD+] OS=Schizosaccharomyces pombe GN=mtd1 PE=2 SV=1
PDE_02621	1	1	gnl|BL_ORD_ID|14594 sp|Q9URX7|ANM1_SCHPO Probable protein arginine N-methyltransferase OS=Schizosaccharomyces pombe GN=SPAC890.07c PE=1 SV=2
PDE_05363	1	1	gnl|BL_ORD_ID|118160 sp|P47734|FADH_METMR S-(hydroxymethyl)glutathione dehydrogenase OS=Methylobacter marinus GN=fdh PE=3 SV=2
PDE_02150	1	1	gnl|BL_ORD_ID|214080 sp|P17505|MDHM_YEAST Malate dehydrogenase, mitochondrial OS=Saccharomyces cerevisiae GN=MDH1 PE=1 SV=2
PDE_00638	2	2	gnl|BL_ORD_ID|279450 sp|Q8YWW1|PHK1_NOSS1 Probable phosphoketolase 1 OS=Nostoc sp. (strain PCC 7120 / UTEX 2576) GN=all1483 PE=3 SV=1
PDE_09309	1	1	gnl|BL_ORD_ID|46858 sp|A1CZ92|CARA_NEOFI Carbamoyl-phosphate synthase arginine-specific small chain OS=Neosartorya fischeri (strain ATCC 1020 / DSM 3700 / FGSC A1164 / NRRL 181) GN=cpa1 PE=3 SV=1
PDE_05837	1	1	gnl|BL_ORD_ID|29471 sp|Q9UT16|ATP12_SCHPO Protein atp12, mitochondrial OS=Schizosaccharomyces pombe GN=atp12 PE=2 SV=1
PDE_07924	1	1	gnl|BL_ORD_ID|5542 sp|O13907|ACL2_SCHPO Probable ATP-citrate synthase subunit 2 OS=Schizosaccharomyces pombe GN=SPAC22A12.16 PE=1 SV=1
PDE_01500	1	1	gnl|BL_ORD_ID|100022 sp|Q9P6I2|DUG1_SCHPO Cys-Gly metallodipeptidase dug1 OS=Schizosaccharomyces pombe GN=dug1 PE=2 SV=1
PDE_04537	1	1	gnl|BL_ORD_ID|146728 sp|Q7Z8E7|GPD_COLGL Glycerol-3-phosphate dehydrogenase [NAD+] OS=Colletotrichum gloeosporioides PE=2 SV=1
PDE_07902	1	1	gnl|BL_ORD_ID|522891 sp|P53303|ZPR1_YEAST Zinc finger protein ZPR1 OS=Saccharomyces cerevisiae GN=ZPR1 PE=1 SV=1
PDE_06117	1	1	gnl|BL_ORD_ID|91437 sp|Q9URS1|DHE4_PENCH NADP-specific glutamate dehydrogenase OS=Penicillium chrysogenum GN=GDH PE=3 SV=1
PDE_01024	1	1	gnl|BL_ORD_ID|315602 sp|P78706|RCO1_NEUCR Transcriptional repressor rco-1 OS=Neurospora crassa GN=rco-1 PE=4 SV=2
PDE_02882	1	1	gnl|BL_ORD_ID|511548 sp|P53110|YGP9_YEAST Uncharacterized protein YGL159W OS=Saccharomyces cerevisiae GN=YGL159W PE=1 SV=1
PDE_04746	1	1	gnl|BL_ORD_ID|131506 sp|P04385|GAL1_YEAST Galactokinase OS=Saccharomyces cerevisiae GN=GAL1 PE=1 SV=4
PDE_09187	1	1	gnl|BL_ORD_ID|52268 sp|P39826|CDC3_CANAL Cell division control protein 3 OS=Candida albicans GN=CDC3 PE=3 SV=1
PDE_04890	1	1	gnl|BL_ORD_ID|451075 sp|P13228|TRP_NEUCR Tryptophan synthase OS=Neurospora crassa GN=trp-3 PE=1 SV=1
PDE_07734	1	1	gnl|BL_ORD_ID|512440 sp|O60155|YHY6_SCHPO Putative prolyl-tRNA synthetase C19C7.06 OS=Schizosaccharomyces pombe GN=SPBC19C7.06 PE=2 SV=1
PDE_02217	1	1	gnl|BL_ORD_ID|462493 sp|P28274|URA7_YEAST CTP synthase 1 OS=Saccharomyces cerevisiae GN=URA7 PE=1 SV=2
PDE_05389	1	1	gnl|BL_ORD_ID|419429 sp|P04802|SYDC_YEAST Aspartyl-tRNA synthetase, cytoplasmic OS=Saccharomyces cerevisiae GN=DPS1 PE=1 SV=3
PDE_02675	1	1	gnl|BL_ORD_ID|434632 sp|P87153|TCPH_SCHPO Probable T-complex protein 1 subunit eta OS=Schizosaccharomyces pombe GN=cct7 PE=1 SV=1
PDE_05070	1	1	gnl|BL_ORD_ID|434619 sp|O74341|TCPG_SCHPO T-complex protein 1 subunit gamma OS=Schizosaccharomyces pombe GN=cct3 PE=1 SV=1
PDE_07151	1	1	gnl|BL_ORD_ID|355858 sp|Q03195|RLI1_YEAST Translation initiation factor RLI1 OS=Saccharomyces cerevisiae GN=RLI1 PE=1 SV=1
PDE_07735	2	1	gnl|BL_ORD_ID|434557 sp|O94501|TCPA_SCHPO T-complex protein 1 subunit alpha OS=Schizosaccharomyces pombe GN=cct1 PE=2 SV=1
PDE_07967	3	3	gnl|BL_ORD_ID|305131 sp|O93937|PYR1_EMENI Protein pyrABCN OS=Emericella nidulans GN=pyrABCN PE=3 SV=2
PDE_09116	1	1	gnl|BL_ORD_ID|246598 sp|P24918|NDUS1_NEUCR NADH-ubiquinone oxidoreductase 78 kDa subunit, mitochondrial OS=Neurospora crassa GN=nuo-78 PE=1 SV=2
PDE_06127	1	1	gnl|BL_ORD_ID|326189 sp|Q9UW15|RIR1_NEUCR Ribonucleoside-diphosphate reductase large chain OS=Neurospora crassa GN=rnr-1 PE=1 SV=2
PDE_07521	1	1	gnl|BL_ORD_ID|365019 sp|Q7S8R8|RPN1_NEUCR 26S proteasome regulatory subunit rpn-1 OS=Neurospora crassa GN=rpn-1 PE=3 SV=2
PDE_00370	1	1	gnl|BL_ORD_ID|249534 sp|P22944|NIR_EMENI Nitrite reductase [NAD(P)H] OS=Emericella nidulans GN=niiA PE=3 SV=2
PDE_00223	1	1	gnl|BL_ORD_ID|21593 sp|P07547|ARO1_EMENI Pentafunctional AROM polypeptide OS=Emericella nidulans GN=aroMA PE=1 SV=3
PDE_04685	1	1	gnl|BL_ORD_ID|10392 sp|Q9USK8|AGS1_SCHPO Cell wall alpha-1,3-glucan synthase ags1 OS=Schizosaccharomyces pombe GN=ags1 PE=1 SV=3
PDE_04098	1	1	gnl|BL_ORD_ID|134827 sp|P33892|GCN1_YEAST Translational activator GCN1 OS=Saccharomyces cerevisiae GN=GCN1 PE=1 SV=1

## Sheet: Tma15-TAP-2
Proteins interacting with PoTma15 identified in sample Tma15-TAP-2
Proteins	PepCount	UniquePepCount	Description
PDE_06571	72	14	PoTma15
PDE_00053	8	6	gnl|BL_ORD_ID|434729 sp|Q4WRB8|TCTP_ASPFU Translationally-controlled tumor protein homolog OS=Aspergillus fumigatus GN=AFUA_1G16840 PE=3 SV=1
PDE_06873	1	1	-
PDE_02849	6	5	gnl|BL_ORD_ID|176156 sp|O94083|IF5A_CANAL Eukaryotic translation initiation factor 5A OS=Candida albicans GN=ANB1 PE=3 SV=1
PDE_08338	7	7	gnl|BL_ORD_ID|134013 sp|Q01369|GBLP_NEUCR Guanine nucleotide-binding protein subunit beta-like protein OS=Neurospora crassa GN=cpc-2 PE=3 SV=1
PDE_09282	8	7	gnl|BL_ORD_ID|415862 sp|Q9P727|SUCA_NEUCR Probable succinyl-CoA ligase [GDP-forming] subunit alpha, mitochondrial OS=Neurospora crassa GN=8D4.130 PE=3 SV=1
PDE_05108	6	6	gnl|BL_ORD_ID|392857 sp|Q4WYK1|RSSA_ASPFU 40S ribosomal protein S0 OS=Aspergillus fumigatus GN=rps0 PE=3 SV=1
PDE_03916	11	11	gnl|BL_ORD_ID|166130 sp|O94225|HOSM_PENCW Homocitrate synthase, mitochondrial OS=Penicillium chrysogenum (strain ATCC 28089 / DSM 1075 / Wisconsin 54-1255) GN=lys1 PE=1 SV=1
PDE_05635	2	2	gnl|BL_ORD_ID|350449 sp|Q9C2B9|RL38_NEUCR 60S ribosomal protein L38 OS=Neurospora crassa GN=rpl-38 PE=3 SV=1
PDE_02775	3	3	gnl|BL_ORD_ID|374371 sp|O59936|RS12_ERYGR 40S ribosomal protein S12 OS=Erysiphe graminis subsp. hordei GN=RPS12 PE=3 SV=1
PDE_05730	6	4	gnl|BL_ORD_ID|476201 sp|P47165|XPT1_YEAST Xanthine phosphoribosyltransferase 1 OS=Saccharomyces cerevisiae GN=XPT1 PE=1 SV=1
PDE_00817	1	1	gnl|BL_ORD_ID|382716 sp|Q7S6W5|RS28_NEUCR 40S ribosomal protein S28 OS=Neurospora crassa GN=rps-28 PE=3 SV=1
PDE_03064	7	6	gnl|BL_ORD_ID|118158 sp|Q06099|FADH_CANMA S-(hydroxymethyl)glutathione dehydrogenase OS=Candida maltosa GN=FDH1 PE=3 SV=1
PDE_05315	3	2	gnl|BL_ORD_ID|381778 sp|Q4WI01|RS21_ASPFU 40S ribosomal protein S21 OS=Aspergillus fumigatus GN=rps21 PE=3 SV=1
PDE_03102	12	12	gnl|BL_ORD_ID|199159 sp|P55251|LEUC_RHIPU 3-isopropylmalate dehydratase OS=Rhizomucor pusillus GN=LEUA PE=3 SV=1
PDE_04890	10	8	gnl|BL_ORD_ID|451075 sp|P13228|TRP_NEUCR Tryptophan synthase OS=Neurospora crassa GN=trp-3 PE=1 SV=1
PDE_09593	4	4	gnl|BL_ORD_ID|273657 sp|Q9UW83|PDX1_EMENI Pyridoxine biosynthesis protein pyroA OS=Emericella nidulans GN=pyroA PE=3 SV=1
PDE_07735	11	9	gnl|BL_ORD_ID|434557 sp|O94501|TCPA_SCHPO T-complex protein 1 subunit alpha OS=Schizosaccharomyces pombe GN=cct1 PE=2 SV=1
PDE_02675	8	8	gnl|BL_ORD_ID|434632 sp|P87153|TCPH_SCHPO Probable T-complex protein 1 subunit eta OS=Schizosaccharomyces pombe GN=cct7 PE=1 SV=1
PDE_08476	6	6	gnl|BL_ORD_ID|209434 sp|Q9P4R4|LYS9_MAGGR Saccharopine dehydrogenase [NADP+, L-glutamate-forming] OS=Magnaporthe grisea GN=LYS3 PE=1 SV=2
PDE_04537	6	6	gnl|BL_ORD_ID|146728 sp|Q7Z8E7|GPD_COLGL Glycerol-3-phosphate dehydrogenase [NAD+] OS=Colletotrichum gloeosporioides PE=2 SV=1
PDE_07734	8	7	gnl|BL_ORD_ID|512440 sp|O60155|YHY6_SCHPO Putative prolyl-tRNA synthetase C19C7.06 OS=Schizosaccharomyces pombe GN=SPBC19C7.06 PE=2 SV=1
PDE_07653	2	2	gnl|BL_ORD_ID|511536 sp|O74797|YGN3_SCHPO UPF0587 protein C2D10.03c OS=Schizosaccharomyces pombe GN=SPBC2D10.03c PE=2 SV=1
PDE_08205	1	1	gnl|BL_ORD_ID|382761 sp|Q9C2P2|RS29_NEUCR 40S ribosomal protein S29 OS=Neurospora crassa GN=rps-29 PE=3 SV=1
PDE_05070	7	7	gnl|BL_ORD_ID|434619 sp|O74341|TCPG_SCHPO T-complex protein 1 subunit gamma OS=Schizosaccharomyces pombe GN=cct3 PE=1 SV=1
PDE_05144	3	3	gnl|BL_ORD_ID|387662 sp|O43105|RS7_NEUCR 40S ribosomal protein S7 OS=Neurospora crassa GN=rps-7 PE=3 SV=2
PDE_01500	6	5	gnl|BL_ORD_ID|100022 sp|Q9P6I2|DUG1_SCHPO Cys-Gly metallodipeptidase dug1 OS=Schizosaccharomyces pombe GN=dug1 PE=2 SV=1
PDE_08414	7	7	gnl|BL_ORD_ID|7191 sp|P36333|ACSA_PENCH Acetyl-coenzyme A synthetase OS=Penicillium chrysogenum GN=facA PE=3 SV=1
PDE_02271	14	14	gnl|BL_ORD_ID|423043 sp|P38088|SYG_YEAST Glycyl-tRNA synthetase 1 OS=Saccharomyces cerevisiae GN=GRS1 PE=1 SV=1
PDE_03432	3	2	gnl|BL_ORD_ID|456265 sp|Q61YZ4|U483_CAEBR UPF0483 protein CBG03338 OS=Caenorhabditis briggsae GN=CBG03338 PE=3 SV=1
PDE_03733	2	2	gnl|BL_ORD_ID|511013 sp|P42937|YG4E_YEAST Uncharacterized protein YGR203W OS=Saccharomyces cerevisiae GN=YGR203W PE=1 SV=1
PDE_05188	6	6	gnl|BL_ORD_ID|193352 sp|Q12669|KPYK_ASPNG Pyruvate kinase OS=Aspergillus niger GN=pkiA PE=3 SV=1
PDE_02217	7	6	gnl|BL_ORD_ID|462493 sp|P28274|URA7_YEAST CTP synthase 1 OS=Saccharomyces cerevisiae GN=URA7 PE=1 SV=2
PDE_08458	4	3	gnl|BL_ORD_ID|227615 sp|Q2UJU5|MPG1_ASPOR Mannose-1-phosphate guanyltransferase OS=Aspergillus oryzae GN=mpg1 PE=3 SV=1
PDE_05790	6	5	gnl|BL_ORD_ID|292778 sp|Q01939|PRS8_YEAST 26S protease regulatory subunit 8 homolog OS=Saccharomyces cerevisiae GN=RPT6 PE=1 SV=4
PDE_02287	3	3	gnl|BL_ORD_ID|191808 sp|P17423|KHSE_YEAST Homoserine kinase OS=Saccharomyces cerevisiae GN=THR1 PE=1 SV=4
PDE_09222	4	3	gnl|BL_ORD_ID|113091 sp|P78790|ETFA_SCHPO Probable electron transfer flavoprotein subunit alpha, mitochondrial OS=Schizosaccharomyces pombe GN=SPAC27D7.06 PE=2 SV=3
PDE_09832	2	1	gnl|BL_ORD_ID|363726 sp|P41746|RODL_ASPFU Hydrophobin OS=Aspergillus fumigatus GN=rodA PE=2 SV=2
PDE_03644	3	3	gnl|BL_ORD_ID|177949 sp|P25605|ILV6_YEAST Acetolactate synthase small subunit, mitochondrial OS=Saccharomyces cerevisiae GN=ILV6 PE=1 SV=2
PDE_07302	4	3	gnl|BL_ORD_ID|131377 sp|P04397|GAL10_YEAST Bifunctional protein GAL10 OS=Saccharomyces cerevisiae GN=GAL10 PE=1 SV=2
PDE_06826	3	3	gnl|BL_ORD_ID|411193 sp|Q09116|SPN2_SCHPO Septin homolog spn2 OS=Schizosaccharomyces pombe GN=spn2 PE=1 SV=2
PDE_06127	8	7	gnl|BL_ORD_ID|326189 sp|Q9UW15|RIR1_NEUCR Ribonucleoside-diphosphate reductase large chain OS=Neurospora crassa GN=rnr-1 PE=1 SV=2
PDE_01024	4	4	gnl|BL_ORD_ID|315602 sp|P78706|RCO1_NEUCR Transcriptional repressor rco-1 OS=Neurospora crassa GN=rco-1 PE=4 SV=2
PDE_02621	3	3	gnl|BL_ORD_ID|14594 sp|Q9URX7|ANM1_SCHPO Probable protein arginine N-methyltransferase OS=Schizosaccharomyces pombe GN=SPAC890.07c PE=1 SV=2
PDE_05363	3	3	gnl|BL_ORD_ID|118160 sp|P47734|FADH_METMR S-(hydroxymethyl)glutathione dehydrogenase OS=Methylobacter marinus GN=fdh PE=3 SV=2
PDE_08546	3	3	gnl|BL_ORD_ID|450365 sp|O60122|TRPD_SCHPO Anthranilate phosphoribosyltransferase OS=Schizosaccharomyces pombe GN=trp4 PE=2 SV=1
PDE_02915	3	3	gnl|BL_ORD_ID|213755 sp|Q5BG98|MCR1_EMENI NADH-cytochrome b5 reductase 2 OS=Emericella nidulans GN=mcr1 PE=3 SV=1
PDE_03148	3	3	gnl|BL_ORD_ID|266914 sp|P24552|OXDA_FUSSO D-amino-acid oxidase OS=Fusarium solani subsp. pisi PE=1 SV=1
PDE_04533	2	2	gnl|BL_ORD_ID|24084 sp|P14843|AROF_YEAST Phospho-2-dehydro-3-deoxyheptonate aldolase, phenylalanine-inhibited OS=Saccharomyces cerevisiae GN=ARO3 PE=1 SV=1
PDE_08156	2	2	gnl|BL_ORD_ID|4566 sp|Q9FR99|ACCO_MUSAC 1-aminocyclopropane-1-carboxylate oxidase OS=Musa acuminata GN=MAO1B PE=3 SV=1
PDE_08686	5	4	gnl|BL_ORD_ID|467494 sp|P11593|VATB_NEUCR V-type proton ATPase subunit B OS=Neurospora crassa GN=vma-2 PE=3 SV=1
PDE_02440	3	3	gnl|BL_ORD_ID|263332 sp|P16387|ODPA_YEAST Pyruvate dehydrogenase E1 component subunit alpha, mitochondrial OS=Saccharomyces cerevisiae GN=PDA1 PE=1 SV=2
PDE_00140	5	5	gnl|BL_ORD_ID|450908 sp|P24773|TRPG_PENCH Anthranilate synthase component 2 OS=Penicillium chrysogenum GN=trpC PE=4 SV=1
PDE_09481	1	1	-
PDE_06805	4	4	gnl|BL_ORD_ID|425602 sp|Q9UUF2|SYMC_SCHPO Probable methionyl-tRNA synthetase, cytoplasmic OS=Schizosaccharomyces pombe GN=SPBC17A3.04c PE=2 SV=1
PDE_02547	4	3	gnl|BL_ORD_ID|292654 sp|O74445|PRS10_SCHPO Probable 26S protease subunit rpt4 OS=Schizosaccharomyces pombe GN=rpt4 PE=2 SV=2
PDE_04746	3	3	gnl|BL_ORD_ID|131506 sp|P04385|GAL1_YEAST Galactokinase OS=Saccharomyces cerevisiae GN=GAL1 PE=1 SV=4
PDE_07967	12	12	gnl|BL_ORD_ID|305131 sp|O93937|PYR1_EMENI Protein pyrABCN OS=Emericella nidulans GN=pyrABCN PE=3 SV=2
PDE_06474	2	2	gnl|BL_ORD_ID|232093 sp|Q9P786|MTD1_SCHPO Methylenetetrahydrofolate dehydrogenase [NAD+] OS=Schizosaccharomyces pombe GN=mtd1 PE=2 SV=1
PDE_07774	1	1	gnl|BL_ORD_ID|346776 sp|Q7RXY1|RL32_NEUCR 60S ribosomal protein L32 OS=Neurospora crassa GN=rpl-32 PE=3 SV=1
PDE_03490	2	2	gnl|BL_ORD_ID|40542 sp|P32451|BIOB_YEAST Biotin synthase, mitochondrial OS=Saccharomyces cerevisiae GN=BIO2 PE=1 SV=2
PDE_03241	2	2	gnl|BL_ORD_ID|19399 sp|Q9P3I3|ARGD_NEUCR Acetylornithine aminotransferase, mitochondrial OS=Neurospora crassa GN=arg-8 PE=3 SV=1
PDE_09048	2	2	gnl|BL_ORD_ID|26865 sp|P22768|ASSY_YEAST Argininosuccinate synthase OS=Saccharomyces cerevisiae GN=ARG1 PE=1 SV=2
PDE_01569	2	2	gnl|BL_ORD_ID|134226 sp|Q2KHZ9|GCDH_BOVIN Glutaryl-CoA dehydrogenase, mitochondrial OS=Bos taurus GN=GCDH PE=2 SV=1
PDE_08196	1	1	gnl|BL_ORD_ID|211615 sp|Q00859|MAPK_FUSSO Mitogen-activated protein kinase OS=Fusarium solani subsp. pisi GN=MAPK PE=2 SV=1
PDE_01908	1	1	gnl|BL_ORD_ID|174777 sp|P56329|IF2B_SCHPO Probable eukaryotic translation initiation factor 2 subunit beta OS=Schizosaccharomyces pombe GN=tif212 PE=1 SV=2
PDE_07135	1	1	gnl|BL_ORD_ID|498056 sp|P55607|Y4OV_RHISN Uncharacterized protein y4oV OS=Rhizobium sp. (strain NGR234) GN=NGR_a02140 PE=4 SV=1
PDE_08049	5	5	gnl|BL_ORD_ID|505072 sp|Q10094|YAOF_SCHPO Uncharacterized protein C11D3.15 OS=Schizosaccharomyces pombe GN=SPAC11D3.15 PE=2 SV=1
PDE_02618	2	2	gnl|BL_ORD_ID|292732 sp|P33297|PRS6A_YEAST 26S protease regulatory subunit 6A OS=Saccharomyces cerevisiae GN=RPT5 PE=1 SV=3
PDE_03974	1	1	gnl|BL_ORD_ID|267687 sp|P22008|P5CR_PSEAE Pyrroline-5-carboxylate reductase OS=Pseudomonas aeruginosa GN=proC PE=1 SV=2
PDE_09116	4	3	gnl|BL_ORD_ID|246598 sp|P24918|NDUS1_NEUCR NADH-ubiquinone oxidoreductase 78 kDa subunit, mitochondrial OS=Neurospora crassa GN=nuo-78 PE=1 SV=2
PDE_04388	1	1	gnl|BL_ORD_ID|142095 sp|Q9UT36|GLO21_SCHPO Probable hydroxyacylglutathione hydrolase C824.07 OS=Schizosaccharomyces pombe GN=SPAC824.07 PE=2 SV=1
PDE_08724	1	1	gnl|BL_ORD_ID|464232 sp|Q96WV0|UREG_SCHPO Uncharacterized urease accessory protein ureG-like OS=Schizosaccharomyces pombe GN=SPCPB16A4.05c PE=2 SV=1
PDE_09187	2	2	gnl|BL_ORD_ID|52268 sp|P39826|CDC3_CANAL Cell division control protein 3 OS=Candida albicans GN=CDC3 PE=3 SV=1
PDE_05866	1	1	gnl|BL_ORD_ID|138363 sp|P53849|GIS2_YEAST Zinc finger protein GIS2 OS=Saccharomyces cerevisiae GN=GIS2 PE=1 SV=1
PDE_09614	1	1	gnl|BL_ORD_ID|415463 sp|Q54LT8|STRAP_DICDI Serine-threonine kinase receptor-associated protein OS=Dictyostelium discoideum GN=strap PE=3 SV=1
PDE_07008	2	1	gnl|BL_ORD_ID|437110 sp|Q9UUZ9|THI4_ASPOR Thiazole biosynthetic enzyme, mitochondrial OS=Aspergillus oryzae GN=thiA PE=3 SV=2
PDE_02881	1	1	gnl|BL_ORD_ID|267706 sp|Q12740|P5CR_ZALAR Pyrroline-5-carboxylate reductase OS=Zalerion arboricola GN=P5CR PE=2 SV=1
PDE_05389	2	2	gnl|BL_ORD_ID|419429 sp|P04802|SYDC_YEAST Aspartyl-tRNA synthetase, cytoplasmic OS=Saccharomyces cerevisiae GN=DPS1 PE=1 SV=3
PDE_04094	1	1	-
PDE_05712	1	1	gnl|BL_ORD_ID|97370 sp|Q5BCG1|DPNP_EMENI 3&apos;(2&apos;),5&apos;-bisphosphate nucleotidase OS=Emericella nidulans GN=AN1769 PE=1 SV=1
PDE_02593	1	1	gnl|BL_ORD_ID|400841 sp|B5VKE8|SDHL_YEAS6 L-serine dehydratase OS=Saccharomyces cerevisiae (strain AWRI1631) GN=SDL1 PE=3 SV=1
PDE_06704	1	1	gnl|BL_ORD_ID|193047 sp|O94413|KPR3_SCHPO Ribose-phosphate pyrophosphokinase 3 OS=Schizosaccharomyces pombe GN=prs3 PE=1 SV=1
PDE_05455	1	1	-
PDE_02544	3	1	gnl|BL_ORD_ID|251 sp|P62262|1433E_SHEEP 14-3-3 protein epsilon OS=Ovis aries GN=YWHAE PE=1 SV=1
PDE_08711	1	1	gnl|BL_ORD_ID|149587 sp|Q9P5U4|GRPE_NEUCR GrpE protein homolog, mitochondrial OS=Neurospora crassa GN=mge-1 PE=3 SV=1
PDE_01935	1	1	gnl|BL_ORD_ID|181104 sp|Q5B912|IPYR_EMENI Inorganic pyrophosphatase OS=Emericella nidulans GN=ipp1 PE=1 SV=1
PDE_02244	1	1	gnl|BL_ORD_ID|322564 sp|Q06624|RHC31_YEAST DNA damage tolerance protein RHC31 OS=Saccharomyces cerevisiae GN=AOS1 PE=1 SV=1
PDE_05826	1	1	gnl|BL_ORD_ID|476524 sp|A1D9C9|XYL2_NEOFI Probable D-xylulose reductase A OS=Neosartorya fischeri (strain ATCC 1020 / DSM 3700 / FGSC A1164 / NRRL 181) GN=xdhA PE=3 SV=1
PDE_09702	1	1	gnl|BL_ORD_ID|506035 sp|O42896|YBQ3_SCHPO Uncharacterized oxidoreductase C115.03 OS=Schizosaccharomyces pombe GN=SPBC115.03 PE=2 SV=1
PDE_05651	3	3	gnl|BL_ORD_ID|305011 sp|O93918|PYC_ASPTE Pyruvate carboxylase OS=Aspergillus terreus GN=pyc PE=2 SV=1
PDE_09308	1	1	gnl|BL_ORD_ID|313836 sp|P53295|RBG2_YEAST Ribosome-interacting GTPase 2 OS=Saccharomyces cerevisiae GN=RBG2 PE=1 SV=1
PDE_05687	1	1	gnl|BL_ORD_ID|48892 sp|O94350|CBL_SCHPO Cystathionine beta-lyase OS=Schizosaccharomyces pombe GN=str3 PE=2 SV=4
PDE_00638	2	2	gnl|BL_ORD_ID|279450 sp|Q8YWW1|PHK1_NOSS1 Probable phosphoketolase 1 OS=Nostoc sp. (strain PCC 7120 / UTEX 2576) GN=all1483 PE=3 SV=1
PDE_09309	1	1	gnl|BL_ORD_ID|46858 sp|A1CZ92|CARA_NEOFI Carbamoyl-phosphate synthase arginine-specific small chain OS=Neosartorya fischeri (strain ATCC 1020 / DSM 3700 / FGSC A1164 / NRRL 181) GN=cpa1 PE=3 SV=1
PDE_02324	1	1	gnl|BL_ORD_ID|403715 sp|P40510|SER33_YEAST D-3-phosphoglycerate dehydrogenase 2 OS=Saccharomyces cerevisiae GN=SER33 PE=1 SV=1
PDE_05837	1	1	gnl|BL_ORD_ID|29471 sp|Q9UT16|ATP12_SCHPO Protein atp12, mitochondrial OS=Schizosaccharomyces pombe GN=atp12 PE=2 SV=1
PDE_07924	1	1	gnl|BL_ORD_ID|5542 sp|O13907|ACL2_SCHPO Probable ATP-citrate synthase subunit 2 OS=Schizosaccharomyces pombe GN=SPAC22A12.16 PE=1 SV=1
PDE_05494	1	1	gnl|BL_ORD_ID|51291 sp|Q4WPF8|CCPR_ASPFU Cytochrome c peroxidase, mitochondrial OS=Aspergillus fumigatus GN=ccp1 PE=3 SV=1
PDE_04156	1	1	gnl|BL_ORD_ID|510214 sp|O13899|YF38_SCHPO Uncharacterized CDP-alcohol phosphatidyltransferase class-I family protein C22A12.08c OS=Schizosaccharomyces pombe GN=SPAC22A12.08c PE=2 SV=1
PDE_01700	1	1	gnl|BL_ORD_ID|92720 sp|O00087|DLDH_SCHPO Dihydrolipoyl dehydrogenase, mitochondrial OS=Schizosaccharomyces pombe GN=dld1 PE=2 SV=2
PDE_08638	1	1	gnl|BL_ORD_ID|2618 sp|O14192|AATR1_SCHPO Aromatic amino acid aminotransferase C56E4.03 OS=Schizosaccharomyces pombe GN=SPAC56E4.03 PE=2 SV=1
PDE_03847	1	1	gnl|BL_ORD_ID|437100 sp|O94266|THI22_SCHPO Putative hydroxymethylpyrimidine/phosphomethylpyrimidine kinase 2 OS=Schizosaccharomyces pombe GN=SPBP8B7.18c PE=2 SV=1
PDE_07902	1	1	gnl|BL_ORD_ID|522891 sp|P53303|ZPR1_YEAST Zinc finger protein ZPR1 OS=Saccharomyces cerevisiae GN=ZPR1 PE=1 SV=1
PDE_00284	1	1	gnl|BL_ORD_ID|227868 sp|P11913|MPPB_NEUCR Mitochondrial-processing peptidase subunit beta OS=Neurospora crassa GN=pep PE=1 SV=1
PDE_07806	1	1	gnl|BL_ORD_ID|249954 sp|P38861|NMD3_YEAST 60S ribosomal export protein NMD3 OS=Saccharomyces cerevisiae GN=NMD3 PE=1 SV=3
PDE_04809	1	1	gnl|BL_ORD_ID|190953 sp|P35844|KES1_YEAST Protein KES1 OS=Saccharomyces cerevisiae GN=KES1 PE=1 SV=1
PDE_01384	1	1	gnl|BL_ORD_ID|136583 sp|Q09785|GCSP_SCHPO Putative glycine dehydrogenase [decarboxylating], mitochondrial OS=Schizosaccharomyces pombe GN=SPAC13G6.06c PE=2 SV=1
PDE_09921	1	1	gnl|BL_ORD_ID|92665 sp|P46681|DLD2_YEAST D-lactate dehydrogenase [cytochrome] 2, mitochondrial OS=Saccharomyces cerevisiae GN=DLD2 PE=1 SV=1
PDE_03681	1	1	gnl|BL_ORD_ID|174846 sp|P32481|IF2G_YEAST Eukaryotic translation initiation factor 2 subunit gamma OS=Saccharomyces cerevisiae GN=GCD11 PE=1 SV=1
PDE_06117	1	1	gnl|BL_ORD_ID|91437 sp|Q9URS1|DHE4_PENCH NADP-specific glutamate dehydrogenase OS=Penicillium chrysogenum GN=GDH PE=3 SV=1
PDE_02882	1	1	gnl|BL_ORD_ID|511548 sp|P53110|YGP9_YEAST Uncharacterized protein YGL159W OS=Saccharomyces cerevisiae GN=YGL159W PE=1 SV=1
PDE_03503	1	1	gnl|BL_ORD_ID|301027 sp|P41390|PUR1_SCHPO Amidophosphoribosyltransferase OS=Schizosaccharomyces pombe GN=ade4 PE=1 SV=1
PDE_02676	1	1	gnl|BL_ORD_ID|411690 sp|P35208|SPT10_YEAST Protein SPT10 OS=Saccharomyces cerevisiae GN=SPT10 PE=1 SV=1
PDE_00370	2	2	gnl|BL_ORD_ID|249534 sp|P22944|NIR_EMENI Nitrite reductase [NAD(P)H] OS=Emericella nidulans GN=niiA PE=3 SV=2
PDE_09860	1	1	gnl|BL_ORD_ID|287196 sp|Q4WUR1|PP2B_ASPFU Serine/threonine-protein phosphatase 2B catalytic subunit OS=Aspergillus fumigatus GN=cnaA PE=3 SV=2
PDE_06010	1	1	gnl|BL_ORD_ID|151768 sp|Q4WFT3|GUAA_ASPFU GMP synthase [glutamine-hydrolyzing] OS=Aspergillus fumigatus GN=gua1 PE=3 SV=1
PDE_06146	1	1	gnl|BL_ORD_ID|25965 sp|P49090|ASNS2_YEAST Asparagine synthetase [glutamine-hydrolyzing] 2 OS=Saccharomyces cerevisiae GN=ASN2 PE=1 SV=2
PDE_01899	1	1	gnl|BL_ORD_ID|173562 sp|P79089|IDHP_ASPNG Isocitrate dehydrogenase [NADP], mitochondrial OS=Aspergillus niger GN=icdA PE=2 SV=1
PDE_04142	1	1	gnl|BL_ORD_ID|211539 sp|Q6TU48|MAOX_DICDI NADP-dependent malic enzyme OS=Dictyostelium discoideum GN=malA PE=2 SV=1
PDE_07151	1	1	gnl|BL_ORD_ID|355858 sp|Q03195|RLI1_YEAST Translation initiation factor RLI1 OS=Saccharomyces cerevisiae GN=RLI1 PE=1 SV=1
PDE_05880	1	1	gnl|BL_ORD_ID|508741 sp|Q10499|YDGE_SCHPO Putative flavoprotein C26F1.14C OS=Schizosaccharomyces pombe GN=SPAC26F1.14c PE=2 SV=2
PDE_08233	1	1	gnl|BL_ORD_ID|107448 sp|P56287|EI2BE_SCHPO Probable translation initiation factor eIF-2B subunit epsilon OS=Schizosaccharomyces pombe GN=tif225 PE=1 SV=1
PDE_02924	1	1	-
PDE_09062	1	1	gnl|BL_ORD_ID|505276 sp|O59672|YB89_SCHPO Uncharacterized ABC transporter ATP-binding protein C29A3.09c OS=Schizosaccharomyces pombe GN=SPBC29A3.09c PE=2 SV=1
PDE_00223	2	2	gnl|BL_ORD_ID|21593 sp|P07547|ARO1_EMENI Pentafunctional AROM polypeptide OS=Emericella nidulans GN=aroMA PE=1 SV=3
PDE_01648	1	1	gnl|BL_ORD_ID|91791 sp|Q9UTJ7|DHSA_SCHPO Probable succinate dehydrogenase [ubiquinone] flavoprotein subunit, mitochondrial OS=Schizosaccharomyces pombe GN=sdh1 PE=2 SV=1
PDE_04709	1	1	gnl|BL_ORD_ID|244559 sp|Q2UL45|NDC80_ASPOR Probable kinetochore protein ndc80 OS=Aspergillus oryzae GN=ndc80 PE=3 SV=1
PDE_01521	1	1	gnl|BL_ORD_ID|445215 sp|P31688|TPS2_YEAST Trehalose-phosphatase OS=Saccharomyces cerevisiae GN=TPS2 PE=1 SV=3
PDE_04341	1	1	gnl|BL_ORD_ID|213582 sp|P29458|MCM4_SCHPO DNA replication licensing factor mcm4 OS=Schizosaccharomyces pombe GN=mcm4 PE=1 SV=2
PDE_04098	1	1	gnl|BL_ORD_ID|134827 sp|P33892|GCN1_YEAST Translational activator GCN1 OS=Saccharomyces cerevisiae GN=GCN1 PE=1 SV=1

## Sheet: Tma15-TAP-3
Proteins interacting with PoTma15 identified in sample Tma15-TAP-3
Proteins	PepCount	UniquePepCount	Description
PDE_06571	64	12	PoTma15
PDE_09832	3	2	gnl|BL_ORD_ID|363726 sp|P41746|RODL_ASPFU Hydrophobin OS=Aspergillus fumigatus GN=rodA PE=2 SV=2
PDE_00817	1	1	gnl|BL_ORD_ID|382716 sp|Q7S6W5|RS28_NEUCR 40S ribosomal protein S28 OS=Neurospora crassa GN=rps-28 PE=3 SV=1
PDE_03916	7	7	gnl|BL_ORD_ID|166130 sp|O94225|HOSM_PENCW Homocitrate synthase, mitochondrial OS=Penicillium chrysogenum (strain ATCC 28089 / DSM 1075 / Wisconsin 54-1255) GN=lys1 PE=1 SV=1
PDE_00053	2	2	gnl|BL_ORD_ID|434729 sp|Q4WRB8|TCTP_ASPFU Translationally-controlled tumor protein homolog OS=Aspergillus fumigatus GN=AFUA_1G16840 PE=3 SV=1
PDE_02849	2	2	gnl|BL_ORD_ID|176156 sp|O94083|IF5A_CANAL Eukaryotic translation initiation factor 5A OS=Candida albicans GN=ANB1 PE=3 SV=1
PDE_03102	9	9	gnl|BL_ORD_ID|199159 sp|P55251|LEUC_RHIPU 3-isopropylmalate dehydratase OS=Rhizomucor pusillus GN=LEUA PE=3 SV=1
PDE_08338	3	3	gnl|BL_ORD_ID|134013 sp|Q01369|GBLP_NEUCR Guanine nucleotide-binding protein subunit beta-like protein OS=Neurospora crassa GN=cpc-2 PE=3 SV=1
PDE_00021	1	1	gnl|BL_ORD_ID|363727 sp|P28346|RODL_EMENI Rodlet protein OS=Emericella nidulans GN=rodA PE=2 SV=1
PDE_03064	3	3	gnl|BL_ORD_ID|118158 sp|Q06099|FADH_CANMA S-(hydroxymethyl)glutathione dehydrogenase OS=Candida maltosa GN=FDH1 PE=3 SV=1
PDE_05315	2	1	gnl|BL_ORD_ID|381778 sp|Q4WI01|RS21_ASPFU 40S ribosomal protein S21 OS=Aspergillus fumigatus GN=rps21 PE=3 SV=1
PDE_04890	4	4	gnl|BL_ORD_ID|451075 sp|P13228|TRP_NEUCR Tryptophan synthase OS=Neurospora crassa GN=trp-3 PE=1 SV=1
PDE_07008	2	2	gnl|BL_ORD_ID|437110 sp|Q9UUZ9|THI4_ASPOR Thiazole biosynthetic enzyme, mitochondrial OS=Aspergillus oryzae GN=thiA PE=3 SV=2
PDE_09282	2	2	gnl|BL_ORD_ID|415862 sp|Q9P727|SUCA_NEUCR Probable succinyl-CoA ligase [GDP-forming] subunit alpha, mitochondrial OS=Neurospora crassa GN=8D4.130 PE=3 SV=1
PDE_02775	1	1	gnl|BL_ORD_ID|374371 sp|O59936|RS12_ERYGR 40S ribosomal protein S12 OS=Erysiphe graminis subsp. hordei GN=RPS12 PE=3 SV=1
PDE_08414	4	4	gnl|BL_ORD_ID|7191 sp|P36333|ACSA_PENCH Acetyl-coenzyme A synthetase OS=Penicillium chrysogenum GN=facA PE=3 SV=1
PDE_09222	2	2	gnl|BL_ORD_ID|113091 sp|P78790|ETFA_SCHPO Probable electron transfer flavoprotein subunit alpha, mitochondrial OS=Schizosaccharomyces pombe GN=SPAC27D7.06 PE=2 SV=3
PDE_07653	1	1	gnl|BL_ORD_ID|511536 sp|O74797|YGN3_SCHPO UPF0587 protein C2D10.03c OS=Schizosaccharomyces pombe GN=SPBC2D10.03c PE=2 SV=1
PDE_01345	2	2	gnl|BL_ORD_ID|165403 sp|Q7WUM8|HMP_RHIME Flavohemoprotein OS=Rhizobium meliloti GN=hmp PE=3 SV=2
PDE_03432	1	1	gnl|BL_ORD_ID|456265 sp|Q61YZ4|U483_CAEBR UPF0483 protein CBG03338 OS=Caenorhabditis briggsae GN=CBG03338 PE=3 SV=1
PDE_03733	1	1	gnl|BL_ORD_ID|511013 sp|P42937|YG4E_YEAST Uncharacterized protein YGR203W OS=Saccharomyces cerevisiae GN=YGR203W PE=1 SV=1
PDE_02621	2	2	gnl|BL_ORD_ID|14594 sp|Q9URX7|ANM1_SCHPO Probable protein arginine N-methyltransferase OS=Schizosaccharomyces pombe GN=SPAC890.07c PE=1 SV=2
PDE_05363	2	2	gnl|BL_ORD_ID|118160 sp|P47734|FADH_METMR S-(hydroxymethyl)glutathione dehydrogenase OS=Methylobacter marinus GN=fdh PE=3 SV=2
PDE_08546	2	2	gnl|BL_ORD_ID|450365 sp|O60122|TRPD_SCHPO Anthranilate phosphoribosyltransferase OS=Schizosaccharomyces pombe GN=trp4 PE=2 SV=1
PDE_01500	3	2	gnl|BL_ORD_ID|100022 sp|Q9P6I2|DUG1_SCHPO Cys-Gly metallodipeptidase dug1 OS=Schizosaccharomyces pombe GN=dug1 PE=2 SV=1
PDE_05730	1	1	gnl|BL_ORD_ID|476201 sp|P47165|XPT1_YEAST Xanthine phosphoribosyltransferase 1 OS=Saccharomyces cerevisiae GN=XPT1 PE=1 SV=1
PDE_00140	3	3	gnl|BL_ORD_ID|450908 sp|P24773|TRPG_PENCH Anthranilate synthase component 2 OS=Penicillium chrysogenum GN=trpC PE=4 SV=1
PDE_00797	2	2	gnl|BL_ORD_ID|93125 sp|Q50EL0|DMAW_ASPFU Tryptophan dimethylallyltransferase OS=Aspergillus fumigatus GN=fgaPT2 PE=1 SV=2
PDE_05108	1	1	gnl|BL_ORD_ID|392857 sp|Q4WYK1|RSSA_ASPFU 40S ribosomal protein S0 OS=Aspergillus fumigatus GN=rps0 PE=3 SV=1
PDE_04533	1	1	gnl|BL_ORD_ID|24084 sp|P14843|AROF_YEAST Phospho-2-dehydro-3-deoxyheptonate aldolase, phenylalanine-inhibited OS=Saccharomyces cerevisiae GN=ARO3 PE=1 SV=1
PDE_08686	2	2	gnl|BL_ORD_ID|467494 sp|P11593|VATB_NEUCR V-type proton ATPase subunit B OS=Neurospora crassa GN=vma-2 PE=3 SV=1
PDE_05188	2	2	gnl|BL_ORD_ID|193352 sp|Q12669|KPYK_ASPNG Pyruvate kinase OS=Aspergillus niger GN=pkiA PE=3 SV=1
PDE_02217	2	2	gnl|BL_ORD_ID|462493 sp|P28274|URA7_YEAST CTP synthase 1 OS=Saccharomyces cerevisiae GN=URA7 PE=1 SV=2
PDE_07735	2	2	gnl|BL_ORD_ID|434557 sp|O94501|TCPA_SCHPO T-complex protein 1 subunit alpha OS=Schizosaccharomyces pombe GN=cct1 PE=2 SV=1
PDE_01935	1	1	gnl|BL_ORD_ID|181104 sp|Q5B912|IPYR_EMENI Inorganic pyrophosphatase OS=Emericella nidulans GN=ipp1 PE=1 SV=1
PDE_09900	1	1	gnl|BL_ORD_ID|250023 sp|P42882|NMT1_ASPPA Protein NMT1 homolog OS=Aspergillus parasiticus GN=nmt1 PE=2 SV=1
PDE_07302	2	1	gnl|BL_ORD_ID|131377 sp|P04397|GAL10_YEAST Bifunctional protein GAL10 OS=Saccharomyces cerevisiae GN=GAL10 PE=1 SV=2
PDE_00223	5	4	gnl|BL_ORD_ID|21593 sp|P07547|ARO1_EMENI Pentafunctional AROM polypeptide OS=Emericella nidulans GN=aroMA PE=1 SV=3
PDE_03148	1	1	gnl|BL_ORD_ID|266914 sp|P24552|OXDA_FUSSO D-amino-acid oxidase OS=Fusarium solani subsp. pisi PE=1 SV=1
PDE_02150	1	1	gnl|BL_ORD_ID|214080 sp|P17505|MDHM_YEAST Malate dehydrogenase, mitochondrial OS=Saccharomyces cerevisiae GN=MDH1 PE=1 SV=2
PDE_06127	2	2	gnl|BL_ORD_ID|326189 sp|Q9UW15|RIR1_NEUCR Ribonucleoside-diphosphate reductase large chain OS=Neurospora crassa GN=rnr-1 PE=1 SV=2
PDE_08476	1	1	gnl|BL_ORD_ID|209434 sp|Q9P4R4|LYS9_MAGGR Saccharopine dehydrogenase [NADP+, L-glutamate-forming] OS=Magnaporthe grisea GN=LYS3 PE=1 SV=2
PDE_06117	1	1	gnl|BL_ORD_ID|91437 sp|Q9URS1|DHE4_PENCH NADP-specific glutamate dehydrogenase OS=Penicillium chrysogenum GN=GDH PE=3 SV=1
PDE_02618	1	1	gnl|BL_ORD_ID|292732 sp|P33297|PRS6A_YEAST 26S protease regulatory subunit 6A OS=Saccharomyces cerevisiae GN=RPT5 PE=1 SV=3
PDE_02692	1	1	gnl|BL_ORD_ID|234403 sp|O13965|MUG70_SCHPO Meiotically up-regulated gene 70 protein OS=Schizosaccharomyces pombe GN=mug70 PE=1 SV=1
PDE_09187	1	1	gnl|BL_ORD_ID|52268 sp|P39826|CDC3_CANAL Cell division control protein 3 OS=Candida albicans GN=CDC3 PE=3 SV=1
PDE_07734	1	1	gnl|BL_ORD_ID|512440 sp|O60155|YHY6_SCHPO Putative prolyl-tRNA synthetase C19C7.06 OS=Schizosaccharomyces pombe GN=SPBC19C7.06 PE=2 SV=1
PDE_06146	1	1	gnl|BL_ORD_ID|25965 sp|P49090|ASNS2_YEAST Asparagine synthetase [glutamine-hydrolyzing] 2 OS=Saccharomyces cerevisiae GN=ASN2 PE=1 SV=2
PDE_05389	1	1	gnl|BL_ORD_ID|419429 sp|P04802|SYDC_YEAST Aspartyl-tRNA synthetase, cytoplasmic OS=Saccharomyces cerevisiae GN=DPS1 PE=1 SV=3
PDE_02271	3	2	gnl|BL_ORD_ID|423043 sp|P38088|SYG_YEAST Glycyl-tRNA synthetase 1 OS=Saccharomyces cerevisiae GN=GRS1 PE=1 SV=1
PDE_05880	1	1	gnl|BL_ORD_ID|508741 sp|Q10499|YDGE_SCHPO Putative flavoprotein C26F1.14C OS=Schizosaccharomyces pombe GN=SPAC26F1.14c PE=2 SV=2
PDE_07967	3	3	gnl|BL_ORD_ID|305131 sp|O93937|PYR1_EMENI Protein pyrABCN OS=Emericella nidulans GN=pyrABCN PE=3 SV=2
PDE_00638	1	1	gnl|BL_ORD_ID|279450 sp|Q8YWW1|PHK1_NOSS1 Probable phosphoketolase 1 OS=Nostoc sp. (strain PCC 7120 / UTEX 2576) GN=all1483 PE=3 SV=1
PDE_00974	1	1	gnl|BL_ORD_ID|54192 sp|A1DB13|CFT1_NEOFI Protein cft1 OS=Neosartorya fischeri (strain ATCC 1020 / DSM 3700 / FGSC A1164 / NRRL 181) GN=cft1 PE=3 SV=1
