# Supplementary material for: Discovery of a novel translation-machinery-associated protein that positively correlates with cellulase production
Source: Biotechnol Biofuels Bioprod. 2025 Feb 22;18:20. doi: 10.1186/s13068-025-02624-7 (PMC11847360; doi:10.1186/s13068-025-02624-7)
Supplement: Supplementary file 3 — Supplementary material 3: Figure S3 Colony morphology and filter paper activity assay of the WT strain and various mutants containing GFP or TAP tags. (A) The colony morphology of strains cultivated on VMMG and VMMX agar plate. The strains were cultivated at 30°C for 6 days. (B) Filter paper activity. p < 0.05, **p < 0.01, ***p < 0.001. [file 13068_2025_2624_MOESM3_ESM.xlsx]

## Sheet: Sheet1
Primers used in this study
Primers	Sequences
hph-F	CGACGTTAACTGATATTGAAGGA
hph-R	CAACCCAGGGGCTGGTGACGGAA
ΔTma15-UF	CTGGCGACTTCTCCACCTCTGCG
ΔTma15-UR	CCTTCAATATCAGTTAACGTCGGATGACTGGTTGGAATCGATAG
ΔTma15-DF	CGTCACCAGCCCCTGGGTTGGGAGCAGGTGAAGGTGCACAGTA
ΔTma15-CSF	CTGATAAGACGCAGATTGAAAAG
ΔTma15-CSR	CGGAAGAACCGTAGATGATGTG
ΔTma15-YZF	CCTGAGATGGCGAATCGTCCTG
ΔTma15-YZR	CCCTGAGAACTTACTCATCCAAG
hph-YZF	GTACTCGCCGATAGTGGAAACCG
hph-YZR	CTGCTAATAAGAGTCACACTTC
Tma15-DR	GCAGCAAAGCTCACCGGGCCG
gpdA-F	GTAAGGATTTCGGCACGGCTAC
gpdA-R	GGTGATGTCTGCTCAAGCGGGG
OETma15-UF	CCCCGCTTGAGCAGACATCACCATGCCTCTCTCCGGCCACTGTC
OETma15-UR	CCTTCAATATCAGTTAACGTCGTTCCGATTGACTCTTGACACCC
OETma15-YZF	CCTTCTCCGAAGTAGGTAGAGCG
OETma15-YZR	CTGAATTCCCCAATGTCAAGCAC
OETma15-CSF	GAATAAGATAGGTGGAGAGC
OETma15-CSR	CTTGACGACCGTTGATCTGCTTG
gfp-F	ATGGTGAGCAAGGGCGAGGAGCTGT
gfp-R	TTCAATATCAGTTAACGTCGTTACTTGTACAGCTCGTCCATGCCG
Tma15-GFP-UF	CACATTTGCTTGCCCAGGACGC
Tma15-GFP-UR	CAGCTCCTCGCCCTTGCTCACCATTCCTCCTCCTCCCTGGGGCATACCCTCGAATGGC
Tma15-GFP-DF	CGTCACCAGCCCCTGGGTTGGGAGCAGGTGAAGGTGCACAGTA
Tma15-GFP-CSF	GTTATCTTGGGTGGTGGGTCG
Tma15-GFP-CSR	CGGAAGAACCGTAGATGATGTG
ΔT-Tma15-GFP-DF	CAAGAGCGGCTCATCGTCACCCCATGGAGCAGGTGAAGGTGCACAGT
ptrA-F	GGGCAATTGATTACGGGATC
ptrA-R	ATGGGGTGACGATGAGCCGCTCTTG
Tma15-TAP-UF	CACATTTGCTTGCCCAGGACGC
Tma15-TAP-UR	CTTGTCGTCGTCGTCCTTGTAGTCCTGGGGCATACCCTCGAATGGC
Tma15-TAP-DF	CGTCACCAGCCCCTGGGTTGGGAGCAGGTGAAGGTGCACAGTA
Tma15-TAP-CSF	GTTATCTTGGGTGGTGGGTCG
Tma15-TAP-CSR	CGGAAGAACCGTAGATGATGTG
Tma15-TAP-YZF2	CATCCATCCAGCCCTGGTCGCCG
Tma15-TAP-YZR2	CCCTGAGAACTTACTCATCCAAG
xlnR-TAP-UF	CAACAACAACAGCAGCAGCAAC
xlnR-TAP-UR	CTTGTCGTCGTCGTCCTTGTAGTCCAGTGCAAGGCCGCTGCCGT
xlnR-TAP-DF	CGTCACCAGCCCCTGGGTTGAAAGAAAACCCTCCACCCTC
xlnR-TAP-DR	GAACTCCAACTCTTGAAGTATCG
xlnR-TAP-CSF	CGGTCGCATCTTCCAACAGT
xlnR-TAP-CSR	GAAGAAGACAGACCCACTACC
Tma15-RT-F	CGACGCGGCCCCGGAGATCATCG
Tma15-RT-R	TCACTGGGGCATACCCTCGAATG
cbh1-RT-F	CCACCACCACTACCAGCAAGG
cbh1-RT-R	GTAGCCAACACCACCGCACT
eg1-RT-F	CCACCACCAAGATTTCCACC
eg1-RT-R	GGACACGCAGGCTGTAGGTC
xyn10A-RT-F	GGTCTCCAGGCTCACTTCATC
xyn10A-RT-R	CCGTGATGGCAACCTCAACTCCG
xyn11A-RT-F	GGCAGCGGTTCGGGCAGCGGTT
xyn11A-RT-R	GCAGCACAGTTGCCGCCAGAG
amy13A-RT-F	CTAATGCCGTTGCGTTGTCCG
amy13A-RT-R	GAGCTGCTCGTCTTTTTGATG
amy15A-RT-F	GCTCCGTCTACGCTCTGAACT
amy15A-RT-R	GGTGATGGTGATGGAGCCGAT
amyR-RT-F	TCACCATCGGCAACTTTCTCC
amyR-RT-R	TCGCCTTCCATGTGAATCTCG
clrB-RT-F	CCATCGAATCTTGCCAAGCAC
clrB-RT-R	GCTTGCTGGCTTCGTAAATGC
xlnR-RT-F	CGATCCGCTCTTGCCCAGGTA
xlnR-RT-R	GGGCGAGAACTTCACGTCTG
Actin-RT-F	GTTCCATTCTCGCCTCCCTCT
Actin-RT-R	AGAAGCACTTGCGGTGAACGA
XlnR-ADF	CATACGACGTACCAGATTACGCTGCCTCGAAAAAGGACCTCGCTGC
XlnR-ADR	TGGAATTCACTGGCCTCCATGGCTTACAGTGCAAGGCCGCTGCCGT
Tma15-BDF	GCTGATCTCAGAGGAGGACCTGCCTCTCTCCGGCCACTGTC
Tma15-BDR	CCGGGAATTCGGCCTCCATGGCTCACTGGGGCATACCCTCGAATG
