# Supplementary material for: Discovery of a novel translation-machinery-associated protein that positively correlates with cellulase production
Source: Biotechnol Biofuels Bioprod. 2025 Feb 22;18:20. doi: 10.1186/s13068-025-02624-7 (PMC11847360; doi:10.1186/s13068-025-02624-7)
Supplement: Supplementary file 9 — Supplementary material 9: Spreadsheet S4 The homologous proteins of PoTma15 in various filamentous fungi. [file 13068_2025_2624_MOESM9_ESM.xlsx]

## Sheet: Band 1
	Accession	Mass	Score	Matches	Sequences	emPAI	Coverage	Description
	PDE_07674	108613	1279	56(40)	17(15)	1.10	18%	PoXlnR
	PDE_08649	93858	294	17(13)	13(11)	0.51	15%	gnl|BL_ORD_ID|103668 sp|Q96X45|EF2_NEUCR Elongation factor 2 OS=Neurospora crassa GN=cot-3 PE=3 SV=3
	PDE_07521	100940	118	7(6)	7(6)	0.21	8%	gnl|BL_ORD_ID|365019 sp|Q7S8R8|RPN1_NEUCR 26S proteasome regulatory subunit rpn-1 OS=Neurospora crassa GN=rpn-1 PE=3 SV=2
	PDE_07822	90517	38	2(1)	2(1)	0.04	2%	gnl|BL_ORD_ID|52296 sp|Q5AWS6|CDC48_EMENI Cell division control protein 48 OS=Emericella nidulans GN=cdc48 PE=1 SV=1
	PDE_01634	72096	37	3(2)	1(1)	0.05	1%	gnl|BL_ORD_ID|282182 sp|P40977|PLC1_SCHPO 1-phosphatidylinositol-4,5-bisphosphate phosphodiesterase 1 OS=Schizosaccharomyces pombe GN=plc1 PE=1 SV=1
	PDE_03102	84412	33	3(1)	2(1)	0.04	2%	gnl|BL_ORD_ID|199159 sp|P55251|LEUC_RHIPU 3-isopropylmalate dehydratase OS=Rhizomucor pusillus GN=LEUA PE=3 SV=1
	PDE_06127	97029	31	2(1)	1(1)	0.03	1%	gnl|BL_ORD_ID|326189 sp|Q9UW15|RIR1_NEUCR Ribonucleoside-diphosphate reductase large chain OS=Neurospora crassa GN=rnr-1 PE=1 SV=2
	PDE_02596	50165	27	1(1)	1(1)	0.07	2%	gnl|BL_ORD_ID|103372 sp|Q9Y713|EF1A_ASPOR Elongation factor 1-alpha OS=Aspergillus oryzae GN=tef1 PE=3 SV=1
	PDE_07515	175652	26	2(1)	2(1)	0.02	1%	gnl|BL_ORD_ID|85812 sp|Q2U6C4|DCL1_ASPOR Dicer-like protein 1 OS=Aspergillus oryzae GN=dcl1 PE=3 SV=2
	PDE_02848	75900	25	1(1)	1(1)	0.04	0%	gnl|BL_ORD_ID|351381 sp|P0CH07|RL402_SCHPO Ubiquitin-60S ribosomal protein L40 OS=Schizosaccharomyces pombe GN=ubi2 PE=1 SV=1
	PDE_01422	54259	24	2(2)	1(1)	0.06	1%	gnl|BL_ORD_ID|513275 sp|Q9US44|YIZG_SCHPO Uncharacterized transporter C1002.16c OS=Schizosaccharomyces pombe GN=SPAC1002.16c PE=2 SV=1
	PDE_09107	12309	23	1(1)	1(1)	0.28	5%	gnl|BL_ORD_ID|393338 sp|P53305|RT27_YEAST Mitochondral 37S ribosomal protein S27 OS=Saccharomyces cerevisiae GN=RSM27 PE=1 SV=1
	PDE_07020	41909	22	6(1)	2(1)	0.08	2%	gnl|BL_ORD_ID|10506 sp|P43567|AGX1_YEAST Alanine--glyoxylate aminotransferase 1 OS=Saccharomyces cerevisiae GN=AGX1 PE=1 SV=1
	PDE_06013	55123	16	1(1)	1(1)	0.06	1%	gnl|BL_ORD_ID|120109 sp|Q7S4Z6|FDFT_NEUCR Probable squalene synthase OS=Neurospora crassa GN=erg-9 PE=3 SV=1

## Sheet: Band 2
	Accession	Mass	Score	Matches	Sequences	emPAI	Coverage	Description
	PDE_07674	108613	989	41(31)	15(14)	0.87	15%	PoXlnR
	PDE_03760	71699	541	26(19)	17(14)	1.05	25%	gnl|BL_ORD_ID|169673 sp|Q5B0C0|HSP7M_EMENI Heat shock 70 kDa protein OS=Emericella nidulans GN=AN6010 PE=1 SV=1
	PDE_02379	69645	459	23(16)	16(11)	0.91	27%	gnl|BL_ORD_ID|169521 sp|Q5B2V1|HSP70_EMENI Heat shock 70 kDa protein OS=Emericella nidulans GN=hsp70 PE=1 SV=1
	PDE_00194	75176	131	11(7)	8(6)	0.35	10%	gnl|BL_ORD_ID|441344 sp|Q9URM2|TKT_SCHPO Probable transketolase OS=Schizosaccharomyces pombe GN=SPBC2G5.05 PE=2 SV=1
	PDE_08414	74555	81	4(2)	4(2)	0.09	7%	gnl|BL_ORD_ID|7191 sp|P36333|ACSA_PENCH Acetyl-coenzyme A synthetase OS=Penicillium chrysogenum GN=facA PE=3 SV=1
	PDE_08980	73390	64	4(1)	3(1)	0.04	5%	gnl|BL_ORD_ID|149225 sp|P83616|GRP78_ASPNG 78 kDa glucose-regulated protein homolog OS=Aspergillus niger GN=bipA PE=2 SV=1
	PDE_02271	145574	52	3(1)	3(1)	0.02	2%	gnl|BL_ORD_ID|423043 sp|P38088|SYG_YEAST Glycyl-tRNA synthetase 1 OS=Saccharomyces cerevisiae GN=GRS1 PE=1 SV=1
	PDE_06831	77058	44	3(2)	3(2)	0.09	5%	gnl|BL_ORD_ID|146720 sp|A7DZP8|GPDM_MESAU Glycerol-3-phosphate dehydrogenase, mitochondrial OS=Mesocricetus auratus GN=GPD2 PE=1 SV=1
	PDE_01634	72096	28	5(2)	1(1)	0.05	1%	gnl|BL_ORD_ID|282182 sp|P40977|PLC1_SCHPO 1-phosphatidylinositol-4,5-bisphosphate phosphodiesterase 1 OS=Schizosaccharomyces pombe GN=plc1 PE=1 SV=1
	PDE_00945	40937	26	2(1)	2(1)	0.08	3%	-
	PDE_09107	12309	22	1(1)	1(1)	0.28	5%	gnl|BL_ORD_ID|393338 sp|P53305|RT27_YEAST Mitochondral 37S ribosomal protein S27 OS=Saccharomyces cerevisiae GN=RSM27 PE=1 SV=1
	PDE_04890	74808	21	1(1)	1(1)	0.04	2%	gnl|BL_ORD_ID|451075 sp|P13228|TRP_NEUCR Tryptophan synthase OS=Neurospora crassa GN=trp-3 PE=1 SV=1
	PDE_04730	5416	21	3(1)	1(1)	0.67	15%	-

## Sheet: Sheet 3
	Accession	Mass	Score	Matches	Sequences	emPAI	Coverage	Description
	PDE_07674	108613	1179	50(36)	17(14)	0.87	15%	PoXlnR
	PDE_02379	69645	356	17(12)	12(9)	0.66	20%	gnl|BL_ORD_ID|169521 sp|Q5B2V1|HSP70_EMENI Heat shock 70 kDa protein OS=Emericella nidulans GN=hsp70 PE=1 SV=1
	PDE_00194	75176	119	7(4)	5(4)	0.19	7%	gnl|BL_ORD_ID|441344 sp|Q9URM2|TKT_SCHPO Probable transketolase OS=Schizosaccharomyces pombe GN=SPBC2G5.05 PE=2 SV=1
	PDE_03760	71699	74	6(4)	6(4)	0.20	10%	gnl|BL_ORD_ID|169673 sp|Q5B0C0|HSP7M_EMENI Heat shock 70 kDa protein OS=Emericella nidulans GN=AN6010 PE=1 SV=1
	PDE_08980	73390	61	3(1)	3(1)	0.04	5%	gnl|BL_ORD_ID|149225 sp|P83616|GRP78_ASPNG 78 kDa glucose-regulated protein homolog OS=Aspergillus niger GN=bipA PE=2 SV=1
	PDE_04890	74808	57	2(2)	2(2)	0.09	3%	gnl|BL_ORD_ID|451075 sp|P13228|TRP_NEUCR Tryptophan synthase OS=Neurospora crassa GN=trp-3 PE=1 SV=1
	PDE_00987	67063	39	4(2)	3(2)	0.10	6%	gnl|BL_ORD_ID|169606 sp|P87222|HSP75_CANAL Heat shock protein SSB1 OS=Candida albicans GN=SSB1 PE=1 SV=1
	PDE_02271	145574	33	1(1)	1(1)	0.02	0%	gnl|BL_ORD_ID|423043 sp|P38088|SYG_YEAST Glycyl-tRNA synthetase 1 OS=Saccharomyces cerevisiae GN=GRS1 PE=1 SV=1
	PDE_07020	41909	27	7(6)	1(1)	0.08	1%	gnl|BL_ORD_ID|10506 sp|P43567|AGX1_YEAST Alanine--glyoxylate aminotransferase 1 OS=Saccharomyces cerevisiae GN=AGX1 PE=1 SV=1
	PDE_09426	24782	25	2(1)	1(1)	0.14	3%	-
	PDE_09914	66758	25	2(2)	2(2)	0.10	2%	gnl|BL_ORD_ID|467318 sp|P11592|VATA_NEUCR V-type proton ATPase catalytic subunit A OS=Neurospora crassa GN=vma-1 PE=3 SV=1
	PDE_01634	72096	23	3(1)	1(1)	0.05	1%	gnl|BL_ORD_ID|282182 sp|P40977|PLC1_SCHPO 1-phosphatidylinositol-4,5-bisphosphate phosphodiesterase 1 OS=Schizosaccharomyces pombe GN=plc1 PE=1 SV=1
	PDE_01422	54259	20	1(1)	1(1)	0.06	1%	gnl|BL_ORD_ID|513275 sp|Q9US44|YIZG_SCHPO Uncharacterized transporter C1002.16c OS=Schizosaccharomyces pombe GN=SPAC1002.16c PE=2 SV=1

## Sheet: Band 4
	Accession	Mass	Score	Matches	Sequences	emPAI	Coverage	Description
	PDE_07674	108613	1002	45(29)	18(12)	0.71	14%	PoXlnR
	PDE_04315	62041	227	13(7)	11(7)	0.44	21%	gnl|BL_ORD_ID|169500 sp|Q5B041|HSP60_EMENI Heat shock protein 60 OS=Emericella nidulans GN=hsp60 PE=1 SV=1
	PDE_06444	58008	60	2(1)	1(1)	0.06	2%	gnl|BL_ORD_ID|5068 sp|P15937|ACH1_NEUCR Acetyl-CoA hydrolase OS=Neurospora crassa GN=acu-8 PE=3 SV=2
	PDE_07020	41909	24	10(2)	1(1)	0.08	1%	gnl|BL_ORD_ID|10506 sp|P43567|AGX1_YEAST Alanine--glyoxylate aminotransferase 1 OS=Saccharomyces cerevisiae GN=AGX1 PE=1 SV=1
	PDE_01634	72096	23	2(1)	1(1)	0.05	1%	gnl|BL_ORD_ID|282182 sp|P40977|PLC1_SCHPO 1-phosphatidylinositol-4,5-bisphosphate phosphodiesterase 1 OS=Schizosaccharomyces pombe GN=plc1 PE=1 SV=1

## Sheet: Band 5
	Accession	Mass	Score	Matches	Sequences	emPAI	Coverage	Description
	PDE_07674	108613	1952	89(67)	17(16)	1.23	15%	PoXlnR
	PDE_02596	50165	147	10(7)	8(5)	0.37	17%	gnl|BL_ORD_ID|103372 sp|Q9Y713|EF1A_ASPOR Elongation factor 1-alpha OS=Aspergillus oryzae GN=tef1 PE=3 SV=1
	PDE_04963	52174	97	7(3)	7(3)	0.20	16%	gnl|BL_ORD_ID|144719 sp|P34898|GLYC_NEUCR Serine hydroxymethyltransferase, cytosolic OS=Neurospora crassa GN=for PE=3 SV=2
	PDE_00677	50383	94	7(4)	6(3)	0.21	11%	gnl|BL_ORD_ID|433865 sp|P53375|TBB_PENDI Tubulin beta chain OS=Penicillium digitatum GN=TUB2 PE=3 SV=1
	PDE_01647	49116	56	2(2)	2(2)	0.14	5%	gnl|BL_ORD_ID|292763 sp|P33299|PRS7_YEAST 26S protease regulatory subunit 7 homolog OS=Saccharomyces cerevisiae GN=RPT1 PE=1 SV=1
	PDE_04579	50919	48	4(2)	4(2)	0.13	9%	gnl|BL_ORD_ID|433542 sp|P24633|TBA1_EMENI Tubulin alpha-1 chain OS=Emericella nidulans GN=tubA PE=3 SV=2
	PDE_09107	12309	40	2(2)	1(1)	0.63	5%	gnl|BL_ORD_ID|393338 sp|P53305|RT27_YEAST Mitochondral 37S ribosomal protein S27 OS=Saccharomyces cerevisiae GN=RSM27 PE=1 SV=1
	PDE_01634	72096	37	4(1)	1(1)	0.05	1%	gnl|BL_ORD_ID|282182 sp|P40977|PLC1_SCHPO 1-phosphatidylinositol-4,5-bisphosphate phosphodiesterase 1 OS=Schizosaccharomyces pombe GN=plc1 PE=1 SV=1
	PDE_04090	57490	29	1(1)	1(1)	0.06	1%	gnl|BL_ORD_ID|144761 sp|Q7S5N8|GLYM_NEUCR Putative serine hydroxymethyltransferase, mitochondrial OS=Neurospora crassa GN=NCU05805 PE=3 SV=1
	PDE_03408	50226	29	2(1)	2(1)	0.07	5%	gnl|BL_ORD_ID|415744 sp|A1CMQ7|SUB2_ASPCL ATP-dependent RNA helicase sub2 OS=Aspergillus clavatus GN=sub2 PE=3 SV=1
	PDE_07020	41909	25	7(3)	1(1)	0.08	1%	gnl|BL_ORD_ID|10506 sp|P43567|AGX1_YEAST Alanine--glyoxylate aminotransferase 1 OS=Saccharomyces cerevisiae GN=AGX1 PE=1 SV=1
	PDE_07515	175652	24	2(1)	2(1)	0.02	1%	gnl|BL_ORD_ID|85812 sp|Q2U6C4|DCL1_ASPOR Dicer-like protein 1 OS=Aspergillus oryzae GN=dcl1 PE=3 SV=2
	PDE_01422	54259	24	2(1)	1(1)	0.06	1%	gnl|BL_ORD_ID|513275 sp|Q9US44|YIZG_SCHPO Uncharacterized transporter C1002.16c OS=Schizosaccharomyces pombe GN=SPAC1002.16c PE=2 SV=1
	PDE_02617	52039	23	1(1)	1(1)	0.06	2%	gnl|BL_ORD_ID|372320 sp|A1D405|RRP3_NEOFI ATP-dependent rRNA helicase rrp3 OS=Neosartorya fischeri (strain ATCC 1020 / DSM 3700 / FGSC A1164 / NRRL 181) GN=rrp3 PE=3 SV=1
	PDE_01806	22188	21	1(1)	1(1)	0.15	3%	gnl|BL_ORD_ID|389382 sp|P52810|RS9_PODAN 40S ribosomal protein S9 OS=Podospora anserina GN=RPS9 PE=3 SV=1
	PDE_02243	63489	21	1(1)	1(1)	0.05	1%	-
	PDE_00173	46944	20	1(1)	1(1)	0.07	1%	gnl|BL_ORD_ID|300413 sp|Q4WSA8|PTPA2_ASPFU Serine/threonine-protein phosphatase 2A activator 2 OS=Aspergillus fumigatus GN=rrd2 PE=3 SV=1
