# Supplementary material for: Discovery of a novel translation-machinery-associated protein that positively correlates with cellulase production
Source: Biotechnol Biofuels Bioprod. 2025 Feb 22;18:20. doi: 10.1186/s13068-025-02624-7 (PMC11847360; doi:10.1186/s13068-025-02624-7)
Supplement: Supplementary file 10 — Supplementary material 10: Spreadsheet S5 The sliced gel from Tma15-TAP assayed by LC–MS/MS. [file 13068_2025_2624_MOESM10_ESM.xlsx]

## Sheet: Proteins in controls
Gene locus	UniquePepCount
PDE_01092	8	gnl|BL_ORD_ID|7616 sp|Q9URS0|ACTG_PENCH Actin, gamma OS=Penicillium chrysogenum GN=ACT PE=3 SV=1
PDE_02596	7	gnl|BL_ORD_ID|103372 sp|Q9Y713|EF1A_ASPOR Elongation factor 1-alpha OS=Aspergillus oryzae GN=tef1 PE=3 SV=1
PDE_02754	7	gnl|BL_ORD_ID|384464 sp|O60128|RS3_SCHPO 40S ribosomal protein S3 OS=Schizosaccharomyces pombe GN=rps3 PE=1 SV=1
PDE_09952	5	gnl|BL_ORD_ID|130048 sp|Q12552|G3P_ASPNG Glyceraldehyde-3-phosphate dehydrogenase OS=Aspergillus niger GN=gpdA PE=3 SV=2
PDE_09299	5	gnl|BL_ORD_ID|9222 sp|P41747|ADH1_ASPFN Alcohol dehydrogenase 1 OS=Aspergillus flavus (strain ATCC 200026 / FGSC A1120 / NRRL 3357 / JCM 12722 / SRRC 167) GN=adh1 PE=2 SV=2
PDE_08134	4	gnl|BL_ORD_ID|151022 sp|Q9P4E9|GSP1_CANAL GTP-binding nuclear protein GSP1/Ran OS=Candida albicans GN=GSP1 PE=3 SV=1
PDE_07131	4	gnl|BL_ORD_ID|398131 sp|P83783|SAHH_CANAL Adenosylhomocysteinase OS=Candida albicans GN=SAH1 PE=1 SV=2
PDE_02095	3	gnl|BL_ORD_ID|169483 sp|P40920|HSP30_EMENI 30 kDa heat shock protein OS=Emericella nidulans GN=hsp30 PE=2 SV=1
PDE_02379	3	gnl|BL_ORD_ID|169521 sp|Q5B2V1|HSP70_EMENI Heat shock 70 kDa protein OS=Emericella nidulans GN=hsp70 PE=1 SV=1
PDE_03807	3	gnl|BL_ORD_ID|376368 sp|P19115|RS14_NEUCR 40S ribosomal protein S14 OS=Neurospora crassa GN=rps-14 PE=3 SV=2
PDE_07412	3	gnl|BL_ORD_ID|29401 sp|Q4WVM7|ATM_ASPFU Serine/threonine-protein kinase tel1 OS=Aspergillus fumigatus GN=tel1 PE=3 SV=2
PDE_09149	3	gnl|BL_ORD_ID|169715 sp|P40292|HSP90_ASPFU Heat shock protein 90 OS=Aspergillus fumigatus GN=hsp90 PE=1 SV=3
PDE_01901	2	gnl|BL_ORD_ID|43507 sp|P09440|C1TM_YEAST C-1-tetrahydrofolate synthase, mitochondrial OS=Saccharomyces cerevisiae GN=MIS1 PE=1 SV=1
PDE_02445	2	gnl|BL_ORD_ID|434655 sp|P78921|TCPQ_SCHPO Probable T-complex protein 1 subunit theta OS=Schizosaccharomyces pombe GN=cct8 PE=2 SV=3
PDE_02539	2	gnl|BL_ORD_ID|510069 sp|P40053|YER0_YEAST Uncharacterized protein YER080W OS=Saccharomyces cerevisiae GN=YER080W PE=1 SV=1
PDE_02546	2	gnl|BL_ORD_ID|109967 sp|Q96X30|ENO_ASPFU Enolase OS=Aspergillus fumigatus GN=enoA PE=1 SV=3
PDE_02600	2	-
PDE_04469	2	gnl|BL_ORD_ID|434569 sp|Q10147|TCPB_SCHPO Probable T-complex protein 1 subunit beta OS=Schizosaccharomyces pombe GN=cct2 PE=2 SV=1
PDE_04579	2	gnl|BL_ORD_ID|433542 sp|P24633|TBA1_EMENI Tubulin alpha-1 chain OS=Emericella nidulans GN=tubA PE=3 SV=2
PDE_04963	2	gnl|BL_ORD_ID|144719 sp|P34898|GLYC_NEUCR Serine hydroxymethyltransferase, cytosolic OS=Neurospora crassa GN=for PE=3 SV=2
PDE_05280	2	gnl|BL_ORD_ID|305 sp|Q99002|1433_TRIHA 14-3-3 protein homolog OS=Trichoderma harzianum PE=2 SV=1
PDE_07279	2	gnl|BL_ORD_ID|32008 sp|P23704|ATPB_NEUCR ATP synthase subunit beta, mitochondrial OS=Neurospora crassa GN=atp-2 PE=2 SV=1
PDE_07459	2	gnl|BL_ORD_ID|133913 sp|O14435|GBB_CRYPA Guanine nucleotide-binding protein subunit beta OS=Cryphonectria parasitica GN=GB-1 PE=3 SV=1
PDE_07498	2	gnl|BL_ORD_ID|192952 sp|Q00078|KPC1_ASPNG Protein kinase C-like OS=Aspergillus niger GN=pkcA PE=3 SV=1
PDE_07694	2	gnl|BL_ORD_ID|456865 sp|O94609|UBA1_SCHPO Ubiquitin-activating enzyme E1 1 OS=Schizosaccharomyces pombe GN=ptr3 PE=1 SV=1
PDE_08611	2	gnl|BL_ORD_ID|312122 sp|P12753|RAD50_YEAST DNA repair protein RAD50 OS=Saccharomyces cerevisiae GN=RAD50 PE=1 SV=1
PDE_08649	2	gnl|BL_ORD_ID|103668 sp|Q96X45|EF2_NEUCR Elongation factor 2 OS=Neurospora crassa GN=cot-3 PE=3 SV=3
PDE_08897	2	gnl|BL_ORD_ID|434602 sp|Q9UTM4|TCPE_SCHPO T-complex protein 1 subunit epsilon OS=Schizosaccharomyces pombe GN=cct5 PE=2 SV=1
PDE_08980	2	gnl|BL_ORD_ID|149225 sp|P83616|GRP78_ASPNG 78 kDa glucose-regulated protein homolog OS=Aspergillus niger GN=bipA PE=2 SV=1
PDE_09798	2	gnl|BL_ORD_ID|515212 sp|Q9UTR8|YLP3_SCHPO Uncharacterized protein C1006.03c OS=Schizosaccharomyces pombe GN=SPAC1006.03c PE=2 SV=1
PDE_09906	2	gnl|BL_ORD_ID|118599 sp|Q5AUL4|FAL1_EMENI ATP-dependent RNA helicase fal1 OS=Emericella nidulans GN=fal1 PE=3 SV=1
PDE_01699	1	gnl|BL_ORD_ID|519918 sp|O32182|YUSP_BACSU Uncharacterized MFS-type transporter yusP OS=Bacillus subtilis GN=yusP PE=3 SV=1
PDE_02670	1	gnl|BL_ORD_ID|505187 sp|P87157|YB0G_SCHPO Probable ADP-ribosylation factor-binding protein C25H2.16c OS=Schizosaccharomyces pombe GN=SPBC25H2.16c PE=1 SV=1
PDE_05847	1	gnl|BL_ORD_ID|509078 sp|O13683|YDY2_SCHPO Uncharacterized protein C11E3.02c OS=Schizosaccharomyces pombe GN=SPAC11E3.02c PE=2 SV=1
PDE_04157	1	gnl|BL_ORD_ID|262981 sp|Q9UTR6|OCH1_SCHPO Initiation-specific alpha-1,6-mannosyltransferase OS=Schizosaccharomyces pombe GN=och1 PE=1 SV=2
PDE_05868	1	gnl|BL_ORD_ID|288063 sp|Q2U256|PPIL4_ASPOR Peptidyl-prolyl cis-trans isomerase-like 4 OS=Aspergillus oryzae GN=cyp6 PE=3 SV=1
PDE_00775	1	-
PDE_01368	1	gnl|BL_ORD_ID|112125 sp|Q9P3R1|ERG6_NEUCR Sterol 24-C-methyltransferase OS=Neurospora crassa GN=B24P7.240 PE=3 SV=1
PDE_01212	1	gnl|BL_ORD_ID|170820 sp|Q01886|HTS1_COCCA HC-toxin synthetase OS=Cochliobolus carbonum GN=HTS1 PE=1 SV=2
PDE_07828	1	gnl|BL_ORD_ID|250217 sp|Q07896|NOC3_YEAST Nucleolar complex-associated protein 3 OS=Saccharomyces cerevisiae GN=NOC3 PE=1 SV=1
PDE_03109	1	-
PDE_02040	1	gnl|BL_ORD_ID|509967 sp|O14111|YEJF_SCHPO C2 domain-containing protein C31G5.15 OS=Schizosaccharomyces pombe GN=SPAC31G5.15 PE=2 SV=1
PDE_04228	1	gnl|BL_ORD_ID|70337 sp|Q92095|CP1A1_OPSTA Cytochrome P450 1A1 OS=Opsanus tau GN=cyp1a1 PE=2 SV=1
PDE_08410	1	gnl|BL_ORD_ID|397918 sp|P40856|SA185_YEAST SIT4-associating protein SAP185 OS=Saccharomyces cerevisiae GN=SAP185 PE=1 SV=1
PDE_09036	1	gnl|BL_ORD_ID|403717 sp|O04130|SERA_ARATH D-3-phosphoglycerate dehydrogenase, chloroplastic OS=Arabidopsis thaliana GN=At1g17745 PE=1 SV=2
PDE_09685	1	gnl|BL_ORD_ID|321641 sp|Q9Y7U5|RGF3_SCHPO Rho1 guanine nucleotide exchange factor 3 OS=Schizosaccharomyces pombe GN=rgf3 PE=1 SV=1
PDE_09707	1	gnl|BL_ORD_ID|292713 sp|P36612|PRS4_SCHPO 26S protease regulatory subunit 4 homolog OS=Schizosaccharomyces pombe GN=mts2 PE=2 SV=1
PDE_00063	1	gnl|BL_ORD_ID|203211 sp|Q10156|LKH1_SCHPO Dual specificity protein kinase lkh1 OS=Schizosaccharomyces pombe GN=lkh1 PE=1 SV=3
PDE_00194	1	gnl|BL_ORD_ID|441344 sp|Q9URM2|TKT_SCHPO Probable transketolase OS=Schizosaccharomyces pombe GN=SPBC2G5.05 PE=2 SV=1
PDE_00218	1	-
PDE_08269	1	-
PDE_06249	1	-
PDE_09846	1	gnl|BL_ORD_ID|2879 sp|Q99758|ABCA3_HUMAN ATP-binding cassette sub-family A member 3 OS=Homo sapiens GN=ABCA3 PE=1 SV=2
PDE_04754	1	-
PDE_08013	1	gnl|BL_ORD_ID|287126 sp|Q9HFQ2|PP2A1_EMENI Serine/threonine-protein phosphatase PP2A catalytic subunit OS=Emericella nidulans GN=pphA PE=3 SV=2
PDE_02107	1	gnl|BL_ORD_ID|514322 sp|Q9C101|YKT8_SCHPO Uncharacterized MFS-type transporter PB1E7.08c OS=Schizosaccharomyces pombe GN=SPAPB1E7.08c PE=1 SV=1
PDE_07493	1	gnl|BL_ORD_ID|517248 sp|O74789|YOU5_SCHPO Putative serine/threonine-protein phosphatase C26H8.05c OS=Schizosaccharomyces pombe GN=SPBC26H8.05c PE=1 SV=1
PDE_03598	1	-
PDE_03159	1	gnl|BL_ORD_ID|226584 sp|Q7K0E3|MOB4_DROME Mps one binder kinase activator-like 4 OS=Drosophila melanogaster GN=Mob4 PE=2 SV=1
PDE_02443	1	-
PDE_00220	1	gnl|BL_ORD_ID|423769 sp|O13651|SYIC_SCHPO Isoleucyl-tRNA synthetase, cytoplasmic OS=Schizosaccharomyces pombe GN=SPBC8D2.06 PE=2 SV=1
PDE_00232	1	gnl|BL_ORD_ID|154189 sp|Q76MU7|H4_ASPOR Histone H4 OS=Aspergillus oryzae GN=hhfA PE=3 SV=3
PDE_08392	1	gnl|BL_ORD_ID|154166 sp|P23751|H42_EMENI Histone H4.2 OS=Emericella nidulans GN=hhfB PE=3 SV=2
PDE_00244	1	gnl|BL_ORD_ID|312028 sp|P26659|RAD15_SCHPO DNA repair helicase rad15 OS=Schizosaccharomyces pombe GN=rad15 PE=1 SV=2
PDE_00304	1	gnl|BL_ORD_ID|333499 sp|Q6MY48|RL17_ASPFU 60S ribosomal protein L17 OS=Aspergillus fumigatus GN=rpl17 PE=3 SV=1
PDE_00309	1	gnl|BL_ORD_ID|233839 sp|Q6Z7K5|MTP3_ORYSJ Metal tolerance protein 3 OS=Oryza sativa subsp. japonica GN=MTP3 PE=2 SV=1
PDE_00369	1	gnl|BL_ORD_ID|248764 sp|P36858|NIA_ASPNG Nitrate reductase [NADPH] OS=Aspergillus niger GN=niaD PE=3 SV=1
PDE_00377	1	-
PDE_00403	1	gnl|BL_ORD_ID|429108 sp|O13969|SYTM_SCHPO Probable threonyl-tRNA synthetase, mitochondrial OS=Schizosaccharomyces pombe GN=SPAC24C9.09 PE=2 SV=1
PDE_00405	1	gnl|BL_ORD_ID|508351 sp|Q10250|YD22_SCHPO Uncharacterized protein C56F8.02 OS=Schizosaccharomyces pombe GN=SPAC56F8.02 PE=2 SV=1
PDE_00406	1	gnl|BL_ORD_ID|386025 sp|Q7RVI1|RS5_NEUCR 40S ribosomal protein S5 OS=Neurospora crassa GN=rps-5 PE=3 SV=2
PDE_00466	1	gnl|BL_ORD_ID|232251 sp|P38860|MTG2_YEAST GTPase MTG2, mitochondrial OS=Saccharomyces cerevisiae GN=MTG2 PE=1 SV=2
PDE_00474	1	gnl|BL_ORD_ID|229865 sp|Q4WRP2|MS116_ASPFU ATP-dependent RNA helicase mss116, mitochondrial OS=Aspergillus fumigatus GN=mss116 PE=3 SV=1
PDE_00491	1	gnl|BL_ORD_ID|382390 sp|Q7RV75|RS22_NEUCR 40S ribosomal protein S22 OS=Neurospora crassa GN=rps-22 PE=3 SV=1
PDE_00501	1	gnl|BL_ORD_ID|270619 sp|Q9HDU6|PANE_SCHPO Probable 2-dehydropantoate 2-reductase OS=Schizosaccharomyces pombe GN=SPBPB2B2.09c PE=2 SV=1
PDE_00677	1	gnl|BL_ORD_ID|433865 sp|P53375|TBB_PENDI Tubulin beta chain OS=Penicillium digitatum GN=TUB2 PE=3 SV=1
PDE_00680	1	gnl|BL_ORD_ID|474459 sp|O14299|WIS4_SCHPO MAP kinase kinase kinase wis4 OS=Schizosaccharomyces pombe GN=wis4 PE=2 SV=1
PDE_00702	1	gnl|BL_ORD_ID|57866 sp|P78746|CHSD_ASPFU Chitin synthase D OS=Aspergillus fumigatus GN=chsD PE=3 SV=1
PDE_00703	1	gnl|BL_ORD_ID|169714 sp|O74225|HSP88_NEUCR Heat shock protein Hsp88 OS=Neurospora crassa GN=hsp-88 PE=1 SV=1
PDE_00721	1	gnl|BL_ORD_ID|404308 sp|B6GX67|SEY1_PENCW Protein sey1 OS=Penicillium chrysogenum (strain ATCC 28089 / DSM 1075 / Wisconsin 54-1255) GN=sey1 PE=3 SV=1
PDE_00751	1	gnl|BL_ORD_ID|244636 sp|O14121|NDH1_SCHPO Probable NADH-ubiquinone oxidoreductase C3A11.07, mitochondrial OS=Schizosaccharomyces pombe GN=SPAC3A11.07 PE=2 SV=1
PDE_00773	1	-
PDE_00906	1	-
PDE_00987	1	gnl|BL_ORD_ID|169606 sp|P87222|HSP75_CANAL Heat shock protein SSB1 OS=Candida albicans GN=SSB1 PE=1 SV=1
PDE_00995	1	gnl|BL_ORD_ID|418148 sp|Q5AQL1|SYA_EMENI Alanyl-tRNA synthetase OS=Emericella nidulans GN=ala1 PE=3 SV=2
PDE_01094	1	gnl|BL_ORD_ID|298903 sp|O74832|PT127_SCHPO mRNA degradation protein pet127, mitochondrial OS=Schizosaccharomyces pombe GN=pet127 PE=2 SV=1
PDE_01235	1	gnl|BL_ORD_ID|203599 sp|Q0C8M3|LNKS_ASPTN Lovastatin nonaketide synthase OS=Aspergillus terreus (strain NIH 2624 / FGSC A1156) GN=lovB PE=3 SV=2
PDE_01259	1	gnl|BL_ORD_ID|39068 sp|P41820|BFR1_SCHPO Brefeldin A resistance protein OS=Schizosaccharomyces pombe GN=bfr1 PE=1 SV=1
PDE_01328	1	gnl|BL_ORD_ID|99207 sp|P36616|DSK1_SCHPO Protein kinase dsk1 OS=Schizosaccharomyces pombe GN=dsk1 PE=2 SV=2
PDE_01462	1	-
PDE_01646	1	gnl|BL_ORD_ID|434586 sp|P50999|TCPD_SCHPO T-complex protein 1 subunit delta OS=Schizosaccharomyces pombe GN=cct4 PE=2 SV=2
PDE_01647	1	gnl|BL_ORD_ID|292763 sp|P33299|PRS7_YEAST 26S protease regulatory subunit 7 homolog OS=Saccharomyces cerevisiae GN=RPT1 PE=1 SV=1
PDE_01657	1	gnl|BL_ORD_ID|254162 sp|P27476|NSR1_YEAST Nuclear localization sequence-binding protein OS=Saccharomyces cerevisiae GN=NSR1 PE=1 SV=1
PDE_01682	1	-
PDE_08842	1	gnl|BL_ORD_ID|96978 sp|Q9Y7B3|DOP1_EMENI Protein dopey OS=Emericella nidulans GN=dop1 PE=1 SV=1
PDE_05852	1	gnl|BL_ORD_ID|223521 sp|O94726|MNL1_SCHPO ER degradation-enhancing alpha-mannosidase-like protein 1 OS=Schizosaccharomyces pombe GN=mnl1 PE=2 SV=2
PDE_01749	1	gnl|BL_ORD_ID|513048 sp|Q9UTN0|YII3_SCHPO Uncharacterized transcriptional regulatory protein C139.03 OS=Schizosaccharomyces pombe GN=SPAC139.03 PE=2 SV=1
PDE_01785	1	gnl|BL_ORD_ID|124389 sp|P38094|FLUG_EMENI Protein fluG OS=Emericella nidulans GN=fluG PE=1 SV=1
PDE_01806	1	gnl|BL_ORD_ID|389382 sp|P52810|RS9_PODAN 40S ribosomal protein S9 OS=Podospora anserina GN=RPS9 PE=3 SV=1
PDE_01876	1	gnl|BL_ORD_ID|446362 sp|Q4WXA1|TRM10_ASPFU tRNA (guanine-N(1)-)-methyltransferase OS=Aspergillus fumigatus GN=trm10 PE=3 SV=1
PDE_01967	1	-
PDE_01982	1	gnl|BL_ORD_ID|446532 sp|Q8TFG7|TRM5_SCHPO tRNA (guanine-N(1)-)-methyltransferase OS=Schizosaccharomyces pombe GN=trm5 PE=2 SV=2
PDE_02191	1	gnl|BL_ORD_ID|11011 sp|B2WMX8|AIM41_PYRTR Altered inheritance of mitochondria protein 41, mitochondrial OS=Pyrenophora tritici-repentis (strain Pt-1C-BFP) GN=AIM41 PE=3 SV=1
PDE_02021	1	gnl|BL_ORD_ID|234392 sp|O13992|MUG56_SCHPO Meiotically up-regulated gene 56 protein OS=Schizosaccharomyces pombe GN=mug56 PE=1 SV=1
PDE_02108	1	gnl|BL_ORD_ID|39487 sp|A1DPG0|BGLH_NEOFI Probable beta-glucosidase H OS=Neosartorya fischeri (strain ATCC 1020 / DSM 3700 / FGSC A1164 / NRRL 181) GN=bglH PE=3 SV=1
PDE_02114	1	gnl|BL_ORD_ID|415002 sp|Q00714|STCS_EMENI Probable sterigmatocystin biosynthesis P450 monooxygenase stcS OS=Emericella nidulans GN=stcS PE=1 SV=2
PDE_02154	1	gnl|BL_ORD_ID|401217 sp|P11075|SEC7_YEAST Protein transport protein SEC7 OS=Saccharomyces cerevisiae GN=SEC7 PE=1 SV=2
PDE_02190	1	gnl|BL_ORD_ID|363905 sp|Q0CJ00|ROT1_ASPTN Protein rot1 OS=Aspergillus terreus (strain NIH 2624 / FGSC A1156) GN=rot1 PE=3 SV=1
PDE_02204	1	gnl|BL_ORD_ID|39874 sp|B4RP93|BIKB_NEIG2 Putative 8-amino-7-oxononanoate synthase/2-amino-3-ketobutyrate coenzyme A ligase OS=Neisseria gonorrhoeae (strain NCCP11945) GN=NGK_1753 PE=3 SV=1
PDE_00207	1	gnl|BL_ORD_ID|210696 sp|Q6C452|MAD1_YARLI Spindle assembly checkpoint component MAD1 OS=Yarrowia lipolytica GN=MAD1 PE=3 SV=1
PDE_08055	1	gnl|BL_ORD_ID|504110 sp|Q09713|YA36_SCHPO Uncharacterized protein C18B11.06 OS=Schizosaccharomyces pombe GN=SPAC18B11.06 PE=1 SV=1
PDE_00836	1	-
PDE_05247	1	gnl|BL_ORD_ID|445077 sp|P53099|TPN1_YEAST Vitamin B6 transporter TPN1 OS=Saccharomyces cerevisiae GN=TPN1 PE=1 SV=1
PDE_06966	1	-
PDE_09868	1	gnl|BL_ORD_ID|102837 sp|Q05958|ECM22_YEAST Sterol regulatory element-binding protein ECM22 OS=Saccharomyces cerevisiae GN=ECM22 PE=1 SV=1
PDE_02591	1	gnl|BL_ORD_ID|515137 sp|Q9P6K3|YLF8_SCHPO UPF0662 protein C30C2.08 OS=Schizosaccharomyces pombe GN=SPAC30C2.08 PE=2 SV=1
PDE_08016	1	gnl|BL_ORD_ID|518029 sp|O74852|YQ92_SCHPO Uncharacterized MFS-type transporter C18.02 OS=Schizosaccharomyces pombe GN=SPCC18.02 PE=2 SV=1
PDE_02209	1	gnl|BL_ORD_ID|312163 sp|O14129|RAD55_SCHPO DNA repair protein rhp55 OS=Schizosaccharomyces pombe GN=rhp55 PE=1 SV=1
PDE_02243	1	-
PDE_02294	1	-
PDE_02610	1	gnl|BL_ORD_ID|170820 sp|Q01886|HTS1_COCCA HC-toxin synthetase OS=Cochliobolus carbonum GN=HTS1 PE=1 SV=2
PDE_02706	1	-
PDE_02712	1	-
PDE_02785	1	gnl|BL_ORD_ID|9696 sp|P02723|ADT_NEUCR ADP,ATP carrier protein OS=Neurospora crassa GN=acp PE=3 SV=1
PDE_02880	1	-
PDE_02923	1	-
PDE_02949	1	gnl|BL_ORD_ID|287014 sp|P20654|PP1_EMENI Serine/threonine-protein phosphatase PP1 OS=Emericella nidulans GN=bimG PE=2 SV=1
PDE_02981	1	-
PDE_03005	1	gnl|BL_ORD_ID|330097 sp|Q9C285|RL12_NEUCR 60S ribosomal protein L12 OS=Neurospora crassa GN=rpl-12 PE=3 SV=1
PDE_03011	1	gnl|BL_ORD_ID|507575 sp|O74460|YCGG_SCHPO Uncharacterized protein C16C4.16c OS=Schizosaccharomyces pombe GN=SPCC16C4.16c PE=2 SV=2
PDE_03046	1	gnl|BL_ORD_ID|46712 sp|Q2URJ3|CAPZB_ASPOR F-actin-capping protein subunit beta OS=Aspergillus oryzae GN=cap2 PE=3 SV=1
PDE_03190	1	gnl|BL_ORD_ID|114474 sp|Q4X0X6|EXO70_ASPFU Exocyst complex protein exo70 OS=Aspergillus fumigatus GN=exo70 PE=3 SV=1
PDE_03211	1	gnl|BL_ORD_ID|214841 sp|Q12019|MDN1_YEAST Midasin OS=Saccharomyces cerevisiae GN=MDN1 PE=1 SV=1
PDE_04252	1	gnl|BL_ORD_ID|203598 sp|Q9Y8A5|LNKS_ASPTE Lovastatin nonaketide synthase OS=Aspergillus terreus GN=lovB PE=1 SV=1
PDE_03334	1	gnl|BL_ORD_ID|18078 sp|O13508|AREA_PENRO Nitrogen regulatory protein areA OS=Penicillium roqueforti GN=AREA PE=4 SV=2
PDE_03408	1	gnl|BL_ORD_ID|415744 sp|A1CMQ7|SUB2_ASPCL ATP-dependent RNA helicase sub2 OS=Aspergillus clavatus GN=sub2 PE=3 SV=1
PDE_03485	1	gnl|BL_ORD_ID|39453 sp|Q4WD56|BGLE_ASPFU Probable beta-glucosidase E OS=Aspergillus fumigatus GN=bglE PE=3 SV=1
PDE_03562	1	gnl|BL_ORD_ID|452752 sp|Q9UUG9|TSC2_SCHPO Tuberous sclerosis 2 protein homolog OS=Schizosaccharomyces pombe GN=tsc2 PE=1 SV=1
PDE_03658	1	gnl|BL_ORD_ID|417755 sp|Q4WNY4|SWC4_ASPFU SWR1-complex protein 4 OS=Aspergillus fumigatus GN=swc4 PE=3 SV=1
PDE_07764	1	gnl|BL_ORD_ID|25560 sp|Q9HDY1|ASE1_SCHPO Anaphase spindle elongation protein 1 OS=Schizosaccharomyces pombe GN=ase1 PE=1 SV=1
PDE_03662	1	gnl|BL_ORD_ID|459418 sp|Q9HE05|UFD2_SCHPO Ubiquitin conjugation factor E4 OS=Schizosaccharomyces pombe GN=ufd2 PE=2 SV=1
PDE_01273	1	-
PDE_03760	1	gnl|BL_ORD_ID|169673 sp|Q5B0C0|HSP7M_EMENI Heat shock 70 kDa protein OS=Emericella nidulans GN=AN6010 PE=1 SV=1
PDE_03829	1	gnl|BL_ORD_ID|505209 sp|P87178|YB1D_SCHPO Uncharacterized protein C3D6.13c OS=Schizosaccharomyces pombe GN=SPBC3D6.13c PE=1 SV=1
PDE_03896	1	-
PDE_03913	1	gnl|BL_ORD_ID|401210 sp|O74846|SEC6_SCHPO Exocyst complex component sec6 OS=Schizosaccharomyces pombe GN=sec6 PE=2 SV=1
PDE_03920	1	gnl|BL_ORD_ID|2609 sp|P05202|AATM_MOUSE Aspartate aminotransferase, mitochondrial OS=Mus musculus GN=Got2 PE=1 SV=1
PDE_03961	1	gnl|BL_ORD_ID|457243 sp|P0CG63|UBI4P_YEAST Polyubiquitin OS=Saccharomyces cerevisiae GN=UBI4 PE=1 SV=1
PDE_04897	1	gnl|BL_ORD_ID|382597 sp|P14799|RS27A_NEUCR Ubiquitin-40S ribosomal protein S27a OS=Neurospora crassa GN=ubi-3 PE=1 SV=4
PDE_03985	1	gnl|BL_ORD_ID|492346 sp|P16425|Y2R2_DROME Putative 115 kDa protein in type-1 retrotransposable element R1DM OS=Drosophila melanogaster PE=4 SV=1
PDE_04074	1	gnl|BL_ORD_ID|405724 sp|Q9P7T1|SIB1_SCHPO Hydroxamate-type ferrichrome siderophore peptide synthetase OS=Schizosaccharomyces pombe GN=sib1 PE=1 SV=1
PDE_04114	1	-
PDE_04120	1	gnl|BL_ORD_ID|39247 sp|P00723|BGAL_KLULA Beta-galactosidase OS=Kluyveromyces lactis GN=LAC4 PE=3 SV=2
PDE_04172	1	gnl|BL_ORD_ID|415030 sp|P32584|STE14_YEAST Protein-S-isoprenylcysteine O-methyltransferase OS=Saccharomyces cerevisiae GN=STE14 PE=1 SV=1
PDE_04234	1	gnl|BL_ORD_ID|152589 sp|P46943|GUF1_YEAST GTP-binding protein GUF1 OS=Saccharomyces cerevisiae GN=GUF1 PE=1 SV=2
PDE_04416	1	gnl|BL_ORD_ID|3404 sp|P78820|ACAC_SCHPO Acetyl-CoA carboxylase OS=Schizosaccharomyces pombe GN=cut6 PE=1 SV=2
PDE_04441	1	gnl|BL_ORD_ID|203599 sp|Q0C8M3|LNKS_ASPTN Lovastatin nonaketide synthase OS=Aspergillus terreus (strain NIH 2624 / FGSC A1156) GN=lovB PE=3 SV=2
PDE_04569	1	gnl|BL_ORD_ID|394923 sp|Q4WKH9|RUVB2_ASPFU RuvB-like helicase 2 OS=Aspergillus fumigatus GN=rvb2 PE=3 SV=1
PDE_04764	1	gnl|BL_ORD_ID|292734 sp|P78578|PRS6B_ASPNG 26S protease regulatory subunit 6B homolog OS=Aspergillus niger GN=tbpA PE=3 SV=1
PDE_04823	1	gnl|BL_ORD_ID|165122 sp|P54839|HMCS_YEAST Hydroxymethylglutaryl-CoA synthase OS=Saccharomyces cerevisiae GN=ERG13 PE=1 SV=1
PDE_00432	1	gnl|BL_ORD_ID|165121 sp|P54874|HMCS_SCHPO Hydroxymethylglutaryl-CoA synthase OS=Schizosaccharomyces pombe GN=hcs1 PE=1 SV=1
PDE_04849	1	gnl|BL_ORD_ID|401067 sp|Q9P7Q4|SEC18_SCHPO Vesicular-fusion protein sec18 OS=Schizosaccharomyces pombe GN=sec18 PE=1 SV=1
PDE_04971	1	gnl|BL_ORD_ID|434679 sp|O94515|TCPZ_SCHPO T-complex protein 1 subunit zeta OS=Schizosaccharomyces pombe GN=cct6 PE=2 SV=1
PDE_05030	1	gnl|BL_ORD_ID|37979 sp|Q4WXV6|BBP_ASPFU Branchpoint-bridging protein OS=Aspergillus fumigatus GN=bbp PE=3 SV=1
PDE_05050	1	gnl|BL_ORD_ID|435808 sp|Q9P6R0|TF3B_SCHPO Transcription factor IIIB 60 kDa subunit OS=Schizosaccharomyces pombe GN=brf1 PE=1 SV=1
PDE_05074	1	-
PDE_05098	1	gnl|BL_ORD_ID|5772 sp|P07872|ACOX1_RAT Peroxisomal acyl-coenzyme A oxidase 1 OS=Rattus norvegicus GN=Acox1 PE=1 SV=1
PDE_05146	1	gnl|BL_ORD_ID|74333 sp|Q5TEU4|CT007_HUMAN Probable methyltransferase C20orf7, mitochondrial OS=Homo sapiens GN=C20orf7 PE=1 SV=1
PDE_08824	1	gnl|BL_ORD_ID|111971 sp|O74718|ERF3_SCHPO Eukaryotic peptide chain release factor GTP-binding subunit OS=Schizosaccharomyces pombe GN=sup35 PE=1 SV=2
PDE_03866	1	gnl|BL_ORD_ID|472692 sp|O94388|VPS92_SCHPO Vacuolar protein sorting-associated protein 9b OS=Schizosaccharomyces pombe GN=vps902 PE=1 SV=1
PDE_02970	1	gnl|BL_ORD_ID|472644 sp|Q5ZLD7|VPS53_CHICK Vacuolar protein sorting-associated protein 53 homolog OS=Gallus gallus GN=VPS53 PE=2 SV=1
PDE_05173	1	-
PDE_05177	1	gnl|BL_ORD_ID|18141 sp|P62332|ARF6_RAT ADP-ribosylation factor 6 OS=Rattus norvegicus GN=Arf6 PE=1 SV=2
PDE_00777	1	gnl|BL_ORD_ID|18231 sp|P34727|ARF_AJECA ADP-ribosylation factor OS=Ajellomyces capsulata GN=ARF PE=1 SV=3
PDE_05217	1	-
PDE_05292	1	gnl|BL_ORD_ID|339286 sp|Q9GNE2|RL23_AEDAE 60S ribosomal protein L23 OS=Aedes aegypti GN=RpL23-A PE=2 SV=1
PDE_05294	1	gnl|BL_ORD_ID|365005 sp|P41878|RPN11_SCHPO 26S proteasome regulatory subunit rpn11 OS=Schizosaccharomyces pombe GN=rpn11 PE=1 SV=2
PDE_05375	1	gnl|BL_ORD_ID|358221 sp|Q6FPU0|RLP24_CANGA Ribosome biogenesis protein RLP24 OS=Candida glabrata GN=RLP24 PE=3 SV=1
PDE_05478	1	gnl|BL_ORD_ID|292372 sp|O74970|PRP39_SCHPO Pre-mRNA-processing factor 39 OS=Schizosaccharomyces pombe GN=prp39 PE=2 SV=1
PDE_05510	1	gnl|BL_ORD_ID|177367 sp|Q54RJ4|IKSA_DICDI Probable serine/threonine-protein kinase iksA OS=Dictyostelium discoideum GN=iksA PE=3 SV=1
PDE_05555	1	-
PDE_05556	1	gnl|BL_ORD_ID|44956 sp|O82035|CADH2_PICAB Probable cinnamyl alcohol dehydrogenase 2 OS=Picea abies GN=CAD2 PE=3 SV=1
PDE_05568	1	gnl|BL_ORD_ID|298140 sp|Q99460|PSMD1_HUMAN 26S proteasome non-ATPase regulatory subunit 1 OS=Homo sapiens GN=PSMD1 PE=1 SV=2
PDE_05592	1	gnl|BL_ORD_ID|513260 sp|Q9P7T8|YIW2_SCHPO Uncharacterized helicase C694.02 OS=Schizosaccharomyces pombe GN=SPAC694.02 PE=2 SV=1
PDE_05678	1	gnl|BL_ORD_ID|354529 sp|Q7SBD5|RL7_NEUCR 60S ribosomal protein L7 OS=Neurospora crassa GN=rpl-7 PE=3 SV=2
PDE_05785	1	gnl|BL_ORD_ID|398380 sp|Q10478|SAM50_SCHPO SAM50-like protein SpAC17C9.06 OS=Schizosaccharomyces pombe GN=SPAC17C9.06 PE=2 SV=1
PDE_05410	1	gnl|BL_ORD_ID|459544 sp|Q09140|UGGG_SCHPO UDP-glucose:glycoprotein glucosyltransferase OS=Schizosaccharomyces pombe GN=gpt1 PE=1 SV=2
PDE_09915	1	gnl|BL_ORD_ID|472512 sp|Q9URZ5|VPS1_SCHPO Vacuolar protein sorting-associated protein 1 OS=Schizosaccharomyces pombe GN=vps1 PE=2 SV=2
PDE_05845	1	gnl|BL_ORD_ID|417838 sp|Q4WAS9|SWR1_ASPFU Helicase swr1 OS=Aspergillus fumigatus GN=swr1 PE=3 SV=1
PDE_05876	1	gnl|BL_ORD_ID|512843 sp|Q9P7S9|YIF4_SCHPO Uncharacterized protein C23G3.04 OS=Schizosaccharomyces pombe GN=SPAC23G3.04 PE=1 SV=1
PDE_05924	1	gnl|BL_ORD_ID|459559 sp|P78811|UGPA1_SCHPO Probable UTP--glucose-1-phosphate uridylyltransferase OS=Schizosaccharomyces pombe GN=SPCC1322.04 PE=1 SV=2
PDE_05983	1	gnl|BL_ORD_ID|383574 sp|P25443|RS2_YEAST 40S ribosomal protein S2 OS=Saccharomyces cerevisiae GN=RPS2 PE=1 SV=3
PDE_06038	1	-
PDE_06153	1	-
PDE_06228	1	gnl|BL_ORD_ID|28516 sp|A7KAL8|ATG7_PENCW Ubiquitin-like modifier-activating enzyme atg7 OS=Penicillium chrysogenum (strain ATCC 28089 / DSM 1075 / Wisconsin 54-1255) GN=atg7 PE=3 SV=1
PDE_06258	1	gnl|BL_ORD_ID|424320 sp|O43001|SYJ1_SCHPO Inositol-1,4,5-trisphosphate 5-phosphatase 1 OS=Schizosaccharomyces pombe GN=syj1 PE=1 SV=1
PDE_06342	1	gnl|BL_ORD_ID|102837 sp|Q05958|ECM22_YEAST Sterol regulatory element-binding protein ECM22 OS=Saccharomyces cerevisiae GN=ECM22 PE=1 SV=1
PDE_06452	1	gnl|BL_ORD_ID|443184 sp|P40310|TOK1_YEAST Outward-rectifier potassium channel TOK1 OS=Saccharomyces cerevisiae GN=TOK1 PE=1 SV=1
PDE_06476	1	gnl|BL_ORD_ID|31007 sp|P37211|ATPA_NEUCR ATP synthase subunit alpha, mitochondrial OS=Neurospora crassa GN=atp-1 PE=3 SV=1
PDE_06662	1	gnl|BL_ORD_ID|518434 sp|O60081|YQK7_SCHPO Uncharacterized protein C1494.07 OS=Schizosaccharomyces pombe GN=SPCC1494.07 PE=2 SV=1
PDE_08466	1	gnl|BL_ORD_ID|399501 sp|P40995|SCD1_SCHPO Rho guanine nucleotide exchange factor scd1 OS=Schizosaccharomyces pombe GN=scd1 PE=1 SV=2
PDE_03928	1	-
PDE_04723	1	gnl|BL_ORD_ID|230058 sp|Q03104|MSC1_YEAST Meiotic sister chromatid recombination protein 1 OS=Saccharomyces cerevisiae GN=MSC1 PE=1 SV=1
PDE_06692	1	-
PDE_06840	1	gnl|BL_ORD_ID|476093 sp|P14068|XPO1_SCHPO Exportin-1 OS=Schizosaccharomyces pombe GN=xpo1 PE=1 SV=3
PDE_06902	1	-
PDE_06915	1	gnl|BL_ORD_ID|508725 sp|Q10494|YDG7_SCHPO Uncharacterized oxidoreductase C26F1.07 OS=Schizosaccharomyces pombe GN=SPAC26F1.07 PE=2 SV=1
PDE_06976	1	gnl|BL_ORD_ID|97854 sp|O60094|DPO5_SCHPO DNA polymerase V OS=Schizosaccharomyces pombe GN=pol5 PE=1 SV=2
PDE_07021	1	gnl|BL_ORD_ID|472576 sp|Q9UTI5|VPS29_SCHPO Vacuolar protein sorting-associated protein 29 OS=Schizosaccharomyces pombe GN=vps29 PE=2 SV=1
PDE_07039	1	gnl|BL_ORD_ID|18056 sp|Q9UTI3|ARD1_SCHPO N-terminal acetyltransferase A complex catalytic subunit ard1 OS=Schizosaccharomyces pombe GN=ard1 PE=2 SV=1
PDE_07061	1	gnl|BL_ORD_ID|400536 sp|Q55GS2|SCY1_DICDI Probable inactive serine/threonine-protein kinase scy1 OS=Dictyostelium discoideum GN=scy1 PE=3 SV=1
PDE_07125	1	-
PDE_07138	1	-
PDE_07148	1	gnl|BL_ORD_ID|282605 sp|O14295|PLR1_SCHPO Pyridoxal reductase OS=Schizosaccharomyces pombe GN=plr1 PE=1 SV=1
PDE_07305	1	gnl|BL_ORD_ID|514049 sp|P36136|YK23_YEAST Uncharacterized protein YKR043C OS=Saccharomyces cerevisiae GN=YKR043C PE=1 SV=1
PDE_07321	1	gnl|BL_ORD_ID|73476 sp|P53859|CSL4_YEAST Exosome complex component CSL4 OS=Saccharomyces cerevisiae GN=CSL4 PE=1 SV=1
PDE_07323	1	-
PDE_07324	1	gnl|BL_ORD_ID|300836 sp|Q9AV81|PUB72_ORYSJ U-box domain-containing protein 72 OS=Oryza sativa subsp. japonica GN=PUB72 PE=2 SV=1
PDE_07373	1	gnl|BL_ORD_ID|200739 sp|Q70LM4|LGRD_BREPA Linear gramicidin synthase subunit D OS=Brevibacillus parabrevis GN=lgrD PE=1 SV=1
PDE_07482	1	gnl|BL_ORD_ID|311835 sp|Q9C2L8|RAB7_NEUCR Probable Ras-related protein Rab7 OS=Neurospora crassa GN=17E5.300 PE=3 SV=1
PDE_07490	1	gnl|BL_ORD_ID|95780 sp|Q2U6A1|DNLI4_ASPOR DNA ligase 4 OS=Aspergillus oryzae GN=lig4 PE=3 SV=1
PDE_07491	1	-
PDE_07500	1	gnl|BL_ORD_ID|434000 sp|Q9BTW9|TBCD_HUMAN Tubulin-specific chaperone D OS=Homo sapiens GN=TBCD PE=1 SV=2
PDE_07509	1	gnl|BL_ORD_ID|504121 sp|Q09731|YA4E_SCHPO Uncharacterized WD repeat-containing protein C31A2.14 OS=Schizosaccharomyces pombe GN=SPAC31A2.14 PE=1 SV=1
PDE_07530	1	gnl|BL_ORD_ID|406259 sp|P78963|SKB1_SCHPO Protein arginine N-methyltransferase skb1 OS=Schizosaccharomyces pombe GN=skb1 PE=2 SV=2
PDE_08635	1	-
PDE_07563	1	-
PDE_07625	1	-
PDE_07632	1	gnl|BL_ORD_ID|266922 sp|Q9Y7N4|OXDA_SCHPO D-amino-acid oxidase OS=Schizosaccharomyces pombe GN=dao1 PE=2 SV=1
PDE_07663	1	gnl|BL_ORD_ID|311812 sp|P61294|RAB6B_MOUSE Ras-related protein Rab-6B OS=Mus musculus GN=Rab6b PE=1 SV=1
PDE_09122	1	gnl|BL_ORD_ID|517863 sp|P33723|YPT1_NEUCR GTP-binding protein ypt1 OS=Neurospora crassa GN=ypt-1 PE=3 SV=1
PDE_01321	1	gnl|BL_ORD_ID|396967 sp|P41925|RYL2_YARLI Ras-like GTP-binding protein RYL2 OS=Yarrowia lipolytica GN=RYL2 PE=3 SV=2
PDE_05806	1	gnl|BL_ORD_ID|517869 sp|P17609|YPT2_SCHPO GTP-binding protein ypt2 OS=Schizosaccharomyces pombe GN=ypt2 PE=2 SV=1
PDE_07766	1	gnl|BL_ORD_ID|475316 sp|O94657|XDJ1_SCHPO DnaJ protein homolog xdj1 OS=Schizosaccharomyces pombe GN=xdj1 PE=2 SV=1
PDE_07777	1	-
PDE_07820	1	gnl|BL_ORD_ID|273621 sp|Q9HFF5|PDS5_SCHPO Sister chromatid cohesion protein pds5 OS=Schizosaccharomyces pombe GN=pds5 PE=1 SV=1
PDE_07825	1	gnl|BL_ORD_ID|304933 sp|Q54GD8|PX24C_DICDI PXMP2/4 family protein 3 OS=Dictyostelium discoideum GN=DDB_G0290223 PE=3 SV=1
PDE_07862	1	gnl|BL_ORD_ID|45976 sp|O75155|CAND2_HUMAN Cullin-associated NEDD8-dissociated protein 2 OS=Homo sapiens GN=CAND2 PE=1 SV=3
PDE_07904	1	gnl|BL_ORD_ID|265173 sp|O74796|ORC6_SCHPO Origin recognition complex subunit 6 OS=Schizosaccharomyces pombe GN=orc6 PE=1 SV=1
PDE_07932	1	-
PDE_07980	1	gnl|BL_ORD_ID|192516 sp|Q5JT82|KLF17_HUMAN Krueppel-like factor 17 OS=Homo sapiens GN=KLF17 PE=1 SV=1
PDE_08018	1	gnl|BL_ORD_ID|145402 sp|O59762|GNR1_SCHPO Guanine nucleotide-binding protein negative regulator 1 OS=Schizosaccharomyces pombe GN=gnr1 PE=1 SV=1
PDE_08056	1	gnl|BL_ORD_ID|442603 sp|P32802|TMN1_YEAST Transmembrane 9 superfamily member 1 OS=Saccharomyces cerevisiae GN=EMP70 PE=1 SV=2
PDE_08123	1	gnl|BL_ORD_ID|464948 sp|Q0CSG1|UTP10_ASPTN U3 small nucleolar RNA-associated protein 10 OS=Aspergillus terreus (strain NIH 2624 / FGSC A1156) GN=utp10 PE=3 SV=1
PDE_08256	1	gnl|BL_ORD_ID|514493 sp|Q12205|YL057_YEAST Uncharacterized glycosyl hydrolase YLR057W OS=Saccharomyces cerevisiae GN=YLR057W PE=1 SV=1
PDE_08271	1	gnl|BL_ORD_ID|429090 sp|P04801|SYTC_YEAST Threonyl-tRNA synthetase, cytoplasmic OS=Saccharomyces cerevisiae GN=THS1 PE=1 SV=2
PDE_08307	1	gnl|BL_ORD_ID|229713 sp|P25270|MRM1_YEAST rRNA methyltransferase, mitochondrial OS=Saccharomyces cerevisiae GN=MRM1 PE=1 SV=2
PDE_08322	1	-
PDE_08366	1	gnl|BL_ORD_ID|246617 sp|P22142|NDUS2_NEUCR NADH-ubiquinone oxidoreductase 49 kDa subunit, mitochondrial OS=Neurospora crassa GN=nuo-49 PE=1 SV=2
PDE_08455	1	gnl|BL_ORD_ID|515483 sp|P32795|YME1_YEAST Mitochondrial inner membrane i-AAA protease supercomplex subunit YME1 OS=Saccharomyces cerevisiae GN=YME1 PE=1 SV=1
PDE_08507	1	gnl|BL_ORD_ID|277451 sp|O14334|PFD1_SCHPO Probable prefoldin subunit 1 OS=Schizosaccharomyces pombe GN=SPBC1D7.01 PE=2 SV=1
PDE_08527	1	gnl|BL_ORD_ID|358902 sp|P32611|RML2_YEAST 54S ribosomal protein RML2, mitochondrial OS=Saccharomyces cerevisiae GN=RML2 PE=1 SV=1
PDE_08552	1	gnl|BL_ORD_ID|240796 sp|Q9BXJ9|NAA15_HUMAN N-alpha-acetyltransferase 15, NatA auxiliary subunit OS=Homo sapiens GN=NAA15 PE=1 SV=1
PDE_08575	1	-
PDE_08702	1	-
PDE_08732	1	-
PDE_08835	1	gnl|BL_ORD_ID|359476 sp|O74919|RNC1_SCHPO RNA-binding protein rnc1 OS=Schizosaccharomyces pombe GN=rnc1 PE=1 SV=1
PDE_04097	1	gnl|BL_ORD_ID|511039 sp|O60114|YG65_SCHPO Uncharacterized helicase C15C4.05 OS=Schizosaccharomyces pombe GN=SPBC15C4.05 PE=2 SV=1
PDE_07743	1	gnl|BL_ORD_ID|286588 sp|O13988|POT1_SCHPO Protection of telomeres protein 1 OS=Schizosaccharomyces pombe GN=pot1 PE=1 SV=2
PDE_08913	1	-
PDE_08917	1	gnl|BL_ORD_ID|13119 sp|Q12559|AMDS_ASPOR Acetamidase OS=Aspergillus oryzae GN=amdS PE=3 SV=2
PDE_08938	1	gnl|BL_ORD_ID|521223 sp|O14100|ZDS1_SCHPO Protein zds1 OS=Schizosaccharomyces pombe GN=zds1 PE=1 SV=2
PDE_08988	1	gnl|BL_ORD_ID|76975 sp|Q01513|CYAA_PODAN Adenylate cyclase OS=Podospora anserina PE=3 SV=1
PDE_08494	1	gnl|BL_ORD_ID|15009 sp|O75179|ANR17_HUMAN Ankyrin repeat domain-containing protein 17 OS=Homo sapiens GN=ANKRD17 PE=1 SV=3
PDE_05190	1	-
PDE_07852	1	gnl|BL_ORD_ID|490389 sp|Q7D745|Y2525_MYCTU Putative trans-acting enoyl reductase MT2525 OS=Mycobacterium tuberculosis GN=MT2525 PE=3 SV=2
PDE_04944	1	gnl|BL_ORD_ID|12576 sp|P32375|ALN_YEAST Allantoinase OS=Saccharomyces cerevisiae GN=DAL1 PE=2 SV=2
PDE_08331	1	-
PDE_09929	1	gnl|BL_ORD_ID|293311 sp|P40303|PSA7_YEAST Proteasome component PRE6 OS=Saccharomyces cerevisiae GN=PRE6 PE=1 SV=1
PDE_01979	1	gnl|BL_ORD_ID|82007 sp|P21657|DAL81_YEAST Transcriptional activator protein DAL81 OS=Saccharomyces cerevisiae GN=DAL81 PE=1 SV=3
PDE_08996	1	gnl|BL_ORD_ID|122661 sp|P0C1B0|FKBP4_EMENI FK506-binding protein 4 OS=Emericella nidulans GN=fpr4 PE=3 SV=1
PDE_01071	1	gnl|BL_ORD_ID|170820 sp|Q01886|HTS1_COCCA HC-toxin synthetase OS=Cochliobolus carbonum GN=HTS1 PE=1 SV=2
PDE_09025	1	gnl|BL_ORD_ID|73442 sp|Q8TG12|CSK2B_NEUCR Casein kinase II subunit beta-1 OS=Neurospora crassa GN=ckb-1 PE=2 SV=1
PDE_09042	1	gnl|BL_ORD_ID|516729 sp|O74400|YOCE_SCHPO Uncharacterized RNA-binding protein C4F6.14 OS=Schizosaccharomyces pombe GN=SPBC4F6.14 PE=1 SV=1
PDE_09059	1	gnl|BL_ORD_ID|401007 sp|Q0CHM0|SEC13_ASPTN Protein transport protein sec13 OS=Aspergillus terreus (strain NIH 2624 / FGSC A1156) GN=sec13 PE=3 SV=1
PDE_03540	1	-
PDE_00859	1	gnl|BL_ORD_ID|277316 sp|Q06169|PEX30_YEAST Peroxisomal membrane protein PEX30 OS=Saccharomyces cerevisiae GN=PEX30 PE=1 SV=1
PDE_09156	1	gnl|BL_ORD_ID|251298 sp|Q89EA6|NPD2_BRAJA NAD-dependent deacetylase 2 OS=Bradyrhizobium japonicum GN=npdA2 PE=3 SV=2
PDE_01962	1	gnl|BL_ORD_ID|119132 sp|Q67XX3|FB252_ARATH F-box protein At5g06550 OS=Arabidopsis thaliana GN=At5g06550 PE=2 SV=1
PDE_09262	1	-
PDE_03525	1	-
PDE_02837	1	gnl|BL_ORD_ID|411266 sp|Q9USQ0|SPO7_SCHPO Sporulation-specific protein spo7 OS=Schizosaccharomyces pombe GN=spo7 PE=2 SV=1
PDE_06860	1	gnl|BL_ORD_ID|312037 sp|P50531|RAD17_SCHPO Checkpoint protein rad17 OS=Schizosaccharomyces pombe GN=rad17 PE=1 SV=1
PDE_09297	1	gnl|BL_ORD_ID|179862 sp|A1CZE5|INO80_NEOFI Putative DNA helicase ino80 OS=Neosartorya fischeri (strain ATCC 1020 / DSM 3700 / FGSC A1164 / NRRL 181) GN=ino80 PE=3 SV=1
PDE_06367	1	-
PDE_05831	1	-
PDE_01969	1	gnl|BL_ORD_ID|412639 sp|Q5ZMJ9|SRRM1_CHICK Serine/arginine repetitive matrix protein 1 OS=Gallus gallus GN=SRRM1 PE=2 SV=1
PDE_02776	1	gnl|BL_ORD_ID|166123 sp|P40480|HOS4_YEAST Protein HOS4 OS=Saccharomyces cerevisiae GN=HOS4 PE=1 SV=1
PDE_09340	1	gnl|BL_ORD_ID|208524 sp|Q10191|LTV1_SCHPO Protein LTV1 OS=Schizosaccharomyces pombe GN=ltv1 PE=1 SV=1
PDE_09341	1	gnl|BL_ORD_ID|207604 sp|Q10190|LSG1_SCHPO Large subunit GTPase 1 OS=Schizosaccharomyces pombe GN=lsg1 PE=2 SV=1
PDE_09361	1	gnl|BL_ORD_ID|343841 sp|Q75AP7|RL2_ASHGO 60S ribosomal protein L2 OS=Ashbya gossypii GN=RPL2 PE=4 SV=1
PDE_09436	1	gnl|BL_ORD_ID|204944 sp|A0JNU3|LPP60_MOUSE 60 kDa lysophospholipase OS=Mus musculus GN=Aspg PE=1 SV=1
PDE_09534	1	gnl|BL_ORD_ID|195606 sp|P07921|LACP_KLULA Lactose permease OS=Kluyveromyces lactis GN=LAC12 PE=3 SV=1
PDE_09543	1	gnl|BL_ORD_ID|287685 sp|P42251|PPBD_BACSU Alkaline phosphatase D OS=Bacillus subtilis GN=phoD PE=1 SV=3
PDE_09565	1	gnl|BL_ORD_ID|419255 sp|Q09860|SYC_SCHPO Probable cysteinyl-tRNA synthetase OS=Schizosaccharomyces pombe GN=SPAC29E6.06c PE=2 SV=1
PDE_09636	1	gnl|BL_ORD_ID|371315 sp|Q63486|RRAGA_RAT Ras-related GTP-binding protein A OS=Rattus norvegicus GN=Rraga PE=1 SV=1
PDE_09681	1	gnl|BL_ORD_ID|411605 sp|P32573|SPS19_YEAST Peroxisomal 2,4-dienoyl-CoA reductase SPS19 OS=Saccharomyces cerevisiae GN=SPS19 PE=1 SV=4
PDE_09895	1	gnl|BL_ORD_ID|213591 sp|P41389|MCM5_SCHPO DNA replication licensing factor mcm5 OS=Schizosaccharomyces pombe GN=mcm5 PE=1 SV=2
PDE_09739	1	-
PDE_09758	1	gnl|BL_ORD_ID|279031 sp|P15245|PH2M_TRICU Phenol 2-monooxygenase OS=Trichosporon cutaneum PE=1 SV=3
PDE_09762	1	gnl|BL_ORD_ID|77207 sp|P00175|CYB2_YEAST Cytochrome b2, mitochondrial OS=Saccharomyces cerevisiae GN=CYB2 PE=1 SV=1
PDE_09804	1	gnl|BL_ORD_ID|253857 sp|Q6BDR8|NSE4_SCHPO Non-structural maintenance of chromosome element 4 OS=Schizosaccharomyces pombe GN=nse4 PE=1 SV=1
PDE_09879	1	gnl|BL_ORD_ID|301233 sp|P38972|PUR4_YEAST Phosphoribosylformylglycinamidine synthase OS=Saccharomyces cerevisiae GN=ADE6 PE=1 SV=2
PDE_09977	1	gnl|BL_ORD_ID|250717 sp|O94268|NOP2_SCHPO Putative ribosomal RNA methyltransferase nop2 OS=Schizosaccharomyces pombe GN=SPBP8B7.20c PE=1 SV=1
PDE_09979	1	gnl|BL_ORD_ID|92007 sp|P49365|DHYS_NEUCR Deoxyhypusine synthase OS=Neurospora crassa GN=dys-1 PE=1 SV=2

## Sheet: MS data
	Reference	PepCount	UniquePepCount	CoverPercent	MW	PI
	FileScan	Sequence	MH+	Diff(MH+)	Charge	Rank	Score	DeltaScore	ExpectValue	Ions	Reference	DIFF_MODIFIED_CANDIDATE	PI	MissCleavage	Modification	MatchedTIC	NumProteaseTermini	Engine	Tag	Decoy
$1-1	PDE_01092	9	8	0.2314	41710.1	5.45
	R20210500870_114,9042	K.AGFAGDDAPR.A	976.448	0.00066	2	1	71.39	0	2.83e-07	0|0	PDE_01092		4.21	0		0	2	MASCOT		T
	R20210500870_114,7053	K.DSYVGDEAQSK.R	1198.52	-0.00171	2	1	57.67	0	3.42e-06	0|0	PDE_01092		4.03	0		0	2	MASCOT		T
	R20210500870_114,10831	K.IIAPPER.K	795.472	0.00152	2	1	40.04	0	0.000248	0|0	PDE_01092		6	0		0	2	MASCOT		T
	R20210500870_114,15626	K.IWHHTFYNELR.V	1515.75	0.0008	2	1	55.05	0	2.22e-05	0|0	PDE_01092		6.92	0		0	2	MASCOT		T
	R20210500870_114,11316	K.QEYDESGPSIVHR.K	1516.7	-0.0016	3	1	78.35	0	5.7e-08	0|0	PDE_01092		4.65	0		0	2	MASCOT		T
	R20210500870_114,25297	K.SYELPDGQVITIGNER.F	1790.89	-0.00416	2	1	87	0	1.72e-08	0|0	PDE_01092		4.14	0		0	2	MASCOT		T
	R20210500870_114,19457	R.AVFPSIVGRPR.H	1198.71	0.00219	3	1	30.81	0	0.00365	0|0	PDE_01092		12	0		0	2	MASCOT		T
	R20210500870_114,21435	R.DLTDYLM*K.I	1014.48	0.00275	2	1	32.7	0	0.0015	0|0	PDE_01092		4.21	0	15.994919 Oxidation (M)	0	2	MASCOT		T
	R20210500870_114,26325	R.DLTDYLMK.I	998.486	0.00029	2	1	29.27	0	0.00461	0|0	PDE_01092		4.21	0		0	2	MASCOT		T
$2-1	PDE_02596	7	7	0.1475	49796.7	9.1
	R20210500870_114,18612	K.EGVPGDNVGFNVK.N	1331.66	-0.00558	2	1	51.56	0	5.2e-05	0|0	PDE_02596		4.37	0		0	2	MASCOT		T
	R20210500870_114,15704	K.FSELLEK.I	865.467	-0.00161	2	1	40.16	0	0.000655	0|0	PDE_02596		4.53	0		0	2	MASCOT		T
	R20210500870_114,17839	K.ISGIGTVPVGR.V	1055.62	0.00184	2	1	69.93	0	4.37e-07	0|0	PDE_02596		9.75	0		0	2	MASCOT		T
	R20210500870_114,15623	K.YEVTVIDAPGHR.D	1356.69	-0.00021	3	1	58.26	0	1.07e-05	0|0	PDE_02596		5.32	0		0	2	MASCOT		T
	R20210500870_114,18703	R.LPLQDVYK.I	975.551	0.0003	2	1	42.97	0	0.000396	0|0	PDE_02596		5.84	0		0	2	MASCOT		T
	R20210500870_114,18788	R.QLIVALNK.M	898.572	-0.00026	2	1	24.91	0	0.00904	0|0	PDE_02596		8.75	0		0	2	MASCOT		T
	R20210500870_114,14349	R.QTVAVGVIK.S	914.567	0.00085	2	1	66.05	0	1.92e-06	0|0	PDE_02596		8.75	0		0	2	MASCOT		T
$3-1	PDE_02754	7	7	0.2642	28978.8	9.18
	R20210500870_114,24009	K.TLPDSVTIIEPK.E	1312.74	-0.00319	2	1	45.96	0	0.000117	0|0	PDE_02754		4.37	0		0	2	MASCOT		T
	R20210500870_114,12477	R.ACYGVLR.F	838.424	0.00041	2	1	28.85	0	0.00515	0|0	PDE_02754		8.27	0		0	2	MASCOT		T
	R20210500870_114,16289	R.ELAEEGYSGVEVR.V	1437.69	-0.00241	2	1	61.2	0	4.7e-06	0|0	PDE_02754		4.09	0		0	2	MASCOT		T
	R20210500870_114,12215	R.FIMESGAK.G	882.439	0.00194	2	1	37	0	0.00103	0|0	PDE_02754		6	0		0	2	MASCOT		T
	R20210500870_114,15362	R.GLSAVAQCESLR.Y	1290.65	-4e-05	2	1	20.93	0	0.0722	0|0	PDE_02754		6	0		0	2	MASCOT		T
	R20210500870_114,13960	R.QGVLGIK.V	714.451	0.00023	2	1	31.84	0	0.00432	0|0	PDE_02754		8.75	0		0	2	MASCOT		T
	R20210500870_114,26147	R.VTPTVTDIIIR.A	1227.73	-0.00422	2	1	22.49	0	0.0209	0|0	PDE_02754		5.81	0		0	2	MASCOT		T
$4-1	PDE_09952	7	5	0.1834	36140.5	6.32
	R20210500870_114,21036	K.GTIEVDGTNGLIVNGK.K	1586.84	0.02249	2	1	47.04	0	0.000182	0|0	PDE_09952		4.37	0		0	2	MASCOT		T
	R20210500870_114,21121	K.GTIEVDGTNGLIVNGK.K	1586.84	0.01035	2	1	76.77	0	1.84e-07	0|0	PDE_09952		4.37	0		0	2	MASCOT		T
	R20210500870_114,21134	K.GTIEVDGTNGLIVNGK.K	1586.84	0.00191	2	1	95.14	0	2.6e-09	0|0	PDE_09952		4.37	0		0	2	MASCOT		T
	R20210500870_114,5728	K.YDSTHGQFK.G	1082.49	0.00365	2	1	20.95	0	0.0217	0|0	PDE_09952		6.74	0		0	2	MASCOT		T
	R20210500870_114,14013	R.TAAQNIIPSSTGAAK.A	1429.76	0.00059	2	1	72.07	0	5.59e-07	0|0	PDE_09952		8.41	0		0	2	MASCOT		T
	R20210500870_114,14765	R.VGINGFGR.I ! K.VGINGFGR.I	819.447	-0.00011	2	1	61.51	0	7.56e-06	0|0	PDE_04588 ! PDE_09952		9.72	0		0	2	MASCOT		T
	R20210500870_114,23056	R.VPTANVSVVDLTCR.I	1530.79	-0.00405	2	1	94.82	0	2.8e-09	0|0	PDE_09952		5.8	0		0	2	MASCOT		T
$5-1	PDE_09299	5	5	0.1615	37443	6.67
	R20210500870_114,14660	K.APVFESVTK.M	977.53	0.00142	2	1	42.17	0	0.000516	0|0	PDE_09299		6.05	0		0	2	MASCOT		T
	R20210500870_114,17175	K.DLIADVR.A	801.446	0.00346	2	1	21.02	0	0.0834	0|0	PDE_09299		4.21	0		0	2	MASCOT		T
	R20210500870_114,20342	K.GELADGVEIGDHVGIK.W	1608.82	-0.00451	3	1	50.07	0	8.81e-05	0|0	PDE_09299		4.31	0		0	2	MASCOT		T
	R20210500870_114,19513	K.MPLVGGHEGAGIVVAK.G	1534.84	0.00291	2	1	35.67	0	0.00184	0|0	PDE_09299		6.5	0		0	2	MASCOT		T
	R20210500870_114,20211	K.VFELMEQGK.I	1080.54	0.00383	2	1	46.22	0	0.00015	0|0	PDE_09299		4.53	0		0	2	MASCOT		T
$6-1	PDE_08134	6	4	0.1852	24229.4	6.53
	R20210500870_114,15068	K.LVLVGDGGTGK.T	1015.58	0.00076	2	1	58.94	0	1.39e-05	0|0	PDE_08134		5.84	0		0	2	MASCOT		T
	R20210500870_114,15146	K.LVLVGDGGTGK.T	1015.58	-0.0015	2	1	42.62	0	0.000585	0|0	PDE_08134		5.84	0		0	2	MASCOT		T
	R20210500870_114,15197	K.LVLVGDGGTGK.T	1015.58	0.0011	2	1	30.45	0	0.0104	0|0	PDE_08134		5.84	0		0	2	MASCOT		T
	R20210500870_114,17767	K.NLQYYDISAK.S	1214.61	0.00372	2	1	61.88	0	3.28e-06	0|0	PDE_08134		5.83	0		0	2	MASCOT		T
	R20210500870_114,8605	K.TITFHR.K	774.426	0.00048	2	1	25.26	0	0.048	0|0	PDE_08134		9.44	0		0	2	MASCOT		T
	R20210500870_114,23772	R.VCENIPIVLCGNK.V	1515.77	-0.00111	2	1	40.12	0	0.000817	0|0	PDE_08134		5.96	0		0	2	MASCOT		T
$7-1	PDE_07131	4	4	0.0824	48937.7	5.45
	R20210500870_114,13532	K.FDNLYGCR.E	1044.46	-0.00043	2	1	39.2	0	0.000186	0|0	PDE_07131		5.83	0		0	2	MASCOT		T
	R20210500870_114,15581	K.VAVVAGYGDVGK.G	1134.62	0.00139	2	1	71.53	0	4.99e-07	0|0	PDE_07131		5.81	0		0	2	MASCOT		T
	R20210500870_114,11507	R.ATDVMIAGK.V	905.476	-0.00297	2	1	40.1	0	0.000972	0|0	PDE_07131		5.88	0		0	2	MASCOT		T
	R20210500870_114,18708	R.ESLIDGIK.R	874.488	0.00064	2	1	60.51	0	9.87e-06	0|0	PDE_07131		4.37	0		0	2	MASCOT		T
$8-1	PDE_02095	3	3	0.1617	18874.6	5.31
	R20210500870_114,12938	R.LLDDYDVHR.A	1145.56	0.00255	3	1	45	0	0.000153	0|0	PDE_02095		4.41	0		0	2	MASCOT		T
	R20210500870_114,9319	R.QATSTQAFNPR.F	1220.6	-0.00635	2	1	56.02	0	2.49e-05	0|0	PDE_02095		9.75	0		0	2	MASCOT		T
	R20210500870_114,18060	R.TFTFPGR.V	825.425	-0.00182	2	1	31.52	0	0.0031	0|0	PDE_02095		9.41	0		0	2	MASCOT		T
$9-1	PDE_02379	3	3	0.0472	69515.5	5.06
	R20210500870_114,10544	K.DNNLLGK.F	773.415	0.00065	2	1	34.9	0	0.00309	0|0	PDE_02379/PDE_08980		5.84	0		0	2	MASCOT		T
	R20210500870_114,7523	K.ITITNDK.G	804.446	0.00216	2	1	23.86	0	0.0495	0|0	PDE_02379		5.84	0		0	2	MASCOT		T
	R20210500870_114,11317	K.STAGDTHLGGEDFDNR.L	1691.73	-0.00162	3	1	37.49	0	0.000196	0|0	PDE_02379		4.22	0		0	2	MASCOT		T
$10-1	PDE_03807	3	3	0.2053	15780	10.91
	R20210500870_114,18198	K.LVFGVAR.I	761.467	0.00034	2	1	35.58	0	0.00116	0|0	PDE_03807		9.75	0		0	2	MASCOT		T
	R20210500870_114,9058	K.TPGPGAQSALR.A	1054.56	-9e-05	2	1	47	0	0.000117	0|0	PDE_03807		9.41	0		0	2	MASCOT		T
	R20210500870_114,11155	R.IEDVTPTPSDSTR.R	1417.68	-0.00102	2	1	52.49	0	3.55e-05	0|0	PDE_03807		4.03	0		0	2	MASCOT		T
$11-1	PDE_07412	3	3	0.0053	320191	5.77
	R20210500870_114,14411	K.IQLLK.Q ! R.LQILK.I ! K.LQILK.I ! K.LQILK.E ! K.LQLIK.N ! K.LQLIK.D	614.424	0.00079	2	1	32.96	0	0.000809	0|0	PDE_07498 ! PDE_01185 ! PDE_03649 ! PDE_07412 ! PDE_02539 ! PDE_08425		8.75	0		0	2	MASCOT		T
	R20210500870_114,7185	M.IKNDK.S ! R.LKNDK.E ! R.LKNDK.S	617.362	-0.00079	2	1	21.53	0	0.119	0|0	PDE_07693 ! PDE_07412 ! PDE_08308		8.59	1		0	2	MASCOT		T
	R20210500870_114,6105	R.LAYTR.S	623.351	0.00145	2	1	21.83	0	0.0285	0|0	PDE_07412		8.75	0		0	2	MASCOT		T
$12-1	PDE_09149	3	3	0.0527	80071.4	4.92
	R20210500870_114,25430	K.GVVDSEDLPLNLSR.E	1513.79	-0.00353	2	1	95.44	0	2.34e-09	0|0	PDE_09149		4.03	0		0	2	MASCOT		T
	R20210500870_114,20296	K.HFSVEGQLEFR.A	1348.66	-0.00102	2	1	67.56	0	1.46e-06	0|0	PDE_09149		5.4	0		0	2	MASCOT		T
	R20210500870_114,16767	R.ELISNASDALDK.I	1275.64	0.00091	2	1	81.55	0	5.74e-08	0|0	PDE_09149		4.03	0		0	2	MASCOT		T
$13-1	PDE_01901	2	2	0.017	100330	6.53
	R20210500870_114,17645	R.FFNIK.C	668.377	0.00077	2	1	22.02	0	0.0198	0|0	PDE_01901		8.75	0		0	2	MASCOT		T
	R20210500870_114,15332	R.QPSQGPTFGIK.G	1159.61	0.00248	2	1	40.68	0	0.000787	0|0	PDE_01901		8.75	0		0	2	MASCOT		T
$14-1	PDE_02445	2	2	0.0195	60510.3	5.07
	R20210500870_114,10636	K.GTVLLK.N	630.418	0.00066	2	1	23.49	0	0.0298	0|0	PDE_01565/PDE_02445		8.75	0		0	2	MASCOT		T
	R20210500870_114,11474	R.LKDM*R.S	678.36	0.00426	2	1	24.9	0	0.0265	0|0	PDE_02445		8.75	1	15.994919 Oxidation (M)	0	2	MASCOT		T
$15-1	PDE_02539	2	2	0.0188	60347	5.13
	R20210500870_114,14411	K.IQLLK.Q ! R.LQILK.I ! K.LQILK.I ! K.LQILK.E ! K.LQLIK.N ! K.LQLIK.D	614.424	0.00079	2	1	32.96	0	0.000809	0|0	PDE_07498 ! PDE_01185 ! PDE_03649 ! PDE_07412 ! PDE_02539 ! PDE_08425		8.75	0		0	2	MASCOT		T
	R20210500870_114,9696	M.LSLM*R.T	635.354	0.00237	2	1	20	0	0.068	0|0	PDE_02539		9.75	0	15.994919 Oxidation (M)	0	2	MASCOT		T
$16-1	PDE_02546	2	2	0.0524	47483	5.2
	R20210500870_114,18032	K.YDLDFK.N	800.382	-0.00025	2	1	25.13	0	0.00798	0|0	PDE_02546		4.21	0		0	2	MASCOT		T
	R20210500870_114,23356	R.GNPTVEVDIVTETGLHR.A	1836.95	0.00195	3	1	25.33	0	0.0248	0|0	PDE_02546		4.65	0		0	2	MASCOT		T
$17-1	PDE_02600	2	2	0.0075	280667	4.75
	R20210500870_114,19469	K.TQIDELK.L	846.457	-0.0164	2	1	20.01	0	0.111	0|0	PDE_02600		4.37	0		0	2	MASCOT		T
	R20210500870_114,8729	R.QVSANSGITSLK.R	1204.65	0.01462	2	1	20.09	0	0.095	0|0	PDE_02600		8.75	0		0	2	MASCOT		T
$18-1	PDE_04469	2	2	0.0357	57025.6	5.86
	R20210500870_114,6693	K.IGVNQPK.R	755.441	0.00204	2	1	21.13	0	0.0239	0|0	PDE_04469		8.75	0		0	2	MASCOT		T
	R20210500870_114,17669	K.ILVANTAMDTDK.V	1291.66	0.00015	2	1	26.38	0	0.0227	0|0	PDE_04469		4.21	0		0	2	MASCOT		T
$19-1	PDE_04579	2	2	0.0289	50152.8	4.98
	R20210500870_114,6068	R.GDVVPK.D ! K.GDVVPK.E	614.351	0.00129	2	1	29.19	0	0.00199	0|0	PDE_04579 ! PDE_05055		5.84	0		0	2	MASCOT		T
	R20210500870_114,10769	R.LSVDYGK.K	781.409	-0.00162	2	1	47.81	0	8.2e-05	0|0	PDE_04579		5.84	0		0	2	MASCOT		T
$20-1	PDE_04963	2	2	0.0382	51807.7	7.64
	R20210500870_114,8152	K.YSEGYPGAR.Y	999.453	-0.00019	2	1	21.21	0	0.0216	0|0	PDE_04090/PDE_04963		6	0		0	2	MASCOT		T
	R20210500870_114,10569	R.IGAPAMTSR.G	903.472	-0.0033	2	1	27.2	0	0.0206	0|0	PDE_04963		9.75	0		0	2	MASCOT		T
$21-1	PDE_05280	2	2	0.0577	29084.3	4.76
	R20210500870_114,5041	K.LAEQAER.Y	816.421	0.00091	2	1	39.84	0	0.000763	0|0	PDE_05280		4.53	0		0	2	MASCOT		T
	R20210500870_114,19844	R.NLLSVAYK.N	907.525	-0.00389	2	1	44.41	0	0.000156	0|0	PDE_02544/PDE_05280		8.59	0		0	2	MASCOT		T
$22-1	PDE_07279	2	2	0.0481	55580.7	5.16
	R20210500870_114,22076	K.IGLFGGAGVGK.T	975.562	0.00284	2	1	55.85	0	1.85e-05	0|0	PDE_07279		8.75	0		0	2	MASCOT		T
	R20210500870_114,25433	R.FTQAGSEVSALLGR.I	1435.75	-0.0036	2	1	102.35	0	4.57e-10	0|0	PDE_07279		6	0		0	2	MASCOT		T
$23-1	PDE_07459	2	2	0.0282	38995.6	6.7
	R20210500870_114,20029	R.IWDIR.S ! R.IWDLR.T ! K.LWDIR.T ! K.LWDLR.K ! R.LWDLR.M ! R.LWDLR.S ! R.LWDLR.T	702.393	0.00016	2	1	26.23	0	0.0329	0|0	PDE_03687 ! PDE_06288/PDE_07386 ! PDE_07459 ! PDE_01811/PDE_08252 ! PDE_05398 ! PDE_07386 ! PDE_07737		5.84	0		0	2	MASCOT		T
	R20210500870_114,19768	R.LFDIR.N ! R.LFDIR.A ! R.LFDLR.T ! K.LFDLR.C	663.382	0.00059	2	1	26.2	0	0.0118	0|0	PDE_05361 ! PDE_07459 ! PDE_00460 ! PDE_02870		5.84	0		0	2	MASCOT		T
$24-1	PDE_07498	2	2	0.0093	120770	7.78
	R20210500870_114,14411	K.IQLLK.Q ! R.LQILK.I ! K.LQILK.I ! K.LQILK.E ! K.LQLIK.N ! K.LQLIK.D	614.424	0.00079	2	1	32.96	0	0.000809	0|0	PDE_07498 ! PDE_01185 ! PDE_03649 ! PDE_07412 ! PDE_02539 ! PDE_08425		8.75	0		0	2	MASCOT		T
	R20210500870_114,15554	K.LDLIK.Y ! R.LDLLK.Q	601.392	0.0002	2	1	23.19	0	0.035	0|0	PDE_07498 ! PDE_00247		5.84	0		0	2	MASCOT		T
$25-1	PDE_07694	2	2	0.0193	114635	5.09
	R20210500870_114,14747	K.GLGVEIAK.N	786.472	0.00124	2	1	20.93	0	0.0908	0|0	PDE_07694		6	0		0	2	MASCOT		T
	R20210500870_114,13094	R.KPLLESGTLGTK.G	1243.73	0.00297	2	1	88.12	0	9.79e-09	0|0	PDE_07694		8.59	0		0	2	MASCOT		T
$26-1	PDE_08611	2	2	0.0123	149078	5.51
	R20210500870_114,4985	K.AGDLAR.L	602.326	0.00061	2	1	38.19	0	0.00203	0|0	PDE_08611		5.88	0		0	2	MASCOT		T
	R20210500870_114,21548	K.TLEGQLVMVK.N	1117.63	0.02133	2	1	21.82	0	0.0645	0|0	PDE_08611		5.66	0		0	2	MASCOT		T
$27-1	PDE_08649	2	2	0.019	93403.1	6.34
	R20210500870_114,16997	R.FYAFGR.V	760.378	-0.00136	2	1	32.9	0	0.00264	0|0	PDE_08649		8.75	0		0	2	MASCOT		T
	R20210500870_114,12564	R.GGGQIIPTAR.R	969.548	-0.00174	2	1	31.8	0	0.00287	0|0	PDE_00980/PDE_08649		9.75	0		0	2	MASCOT		T
$28-1	PDE_08897	2	2	0.0401	59768	5.21
	R20210500870_114,26269	K.DVDFELIK.V	978.514	0.00035	2	1	33.63	0	0.00284	0|0	PDE_08897		4.03	0		0	2	MASCOT		T
	R20210500870_114,25051	K.IAILTCPFEPPKPK.T	1610.9	-0.00084	2	1	43.4	0	0.000217	0|0	PDE_08897		8.2	0		0	2	MASCOT		T
$29-1	PDE_08980	2	2	0.0267	73377.1	4.88
	R20210500870_114,10544	K.DNNLLGK.F	773.415	0.00065	2	1	34.9	0	0.00309	0|0	PDE_02379/PDE_08980		5.84	0		0	2	MASCOT		T
	R20210500870_114,11449	K.VEILANDQGNR.I	1228.63	-0.00053	2	1	64.6	0	2.25e-06	0|0	PDE_08980		4.37	0		0	2	MASCOT		T
$30-1	PDE_09798	2	2	0.0119	116647	4.73
	R20210500870_114,21095	K.LYEEVGIR.V	978.525	0.00075	2	1	24.89	0	0.024	0|0	PDE_09798		4.53	0		0	2	MASCOT		T
	R20210500870_114,7413	R.IEELK.L ! R.IEELK.K ! K.LEEIK.D	631.366	0.00126	2	1	28.95	0	0.0156	0|0	PDE_07421 ! PDE_09798 ! PDE_00734		4.53	0		0	2	MASCOT		T
$31-1	PDE_09906	2	2	0.045	45499.5	5.9
	R20210500870_114,16553	R.EQIYDVYR.Y	1085.53	0.00032	2	1	21.82	0	0.026	0|0	PDE_09906		4.37	0		0	2	MASCOT		T
	R20210500870_114,25362	R.VLISTDVWAR.G	1159.65	0.00024	2	1	63.89	0	3.29e-06	0|0	PDE_09906		5.81	0		0	2	MASCOT		T
$32-1	PDE_01699	30	1	0.0082	67215.1	9.33
$32-2	PDE_02670	30	1	0.0076	71654.6	5.47
	R20210500870_114,14778	M.ILIYK.K ! R.LLLYK.G	649.428	0.00051	2	1	28.48	0	0.000284	0|0	PDE_01699 ! PDE_02670		8.59	0		0	2	MASCOT		T
	R20210500870_114,15366	M.ILIYK.K ! R.LLLYK.G	649.428	0.00087	2	1	26.45	0	0.000453	0|0	PDE_01699 ! PDE_02670		8.59	0		0	2	MASCOT		T
	R20210500870_114,15957	M.ILIYK.K ! R.LLLYK.G	649.428	0.00071	2	1	25.83	0	0.000522	0|0	PDE_01699 ! PDE_02670		8.59	0		0	2	MASCOT		T
	R20210500870_114,16631	M.ILIYK.K ! R.LLLYK.G	649.428	-0.00045	2	1	27.66	0	0.000343	0|0	PDE_01699 ! PDE_02670		8.59	0		0	2	MASCOT		T
	R20210500870_114,17312	M.ILIYK.K ! R.LLLYK.G	649.428	0.00111	2	1	27.62	0	0.00121	0|0	PDE_01699 ! PDE_02670		8.59	0		0	2	MASCOT		T
	R20210500870_114,17338	M.ILIYK.K ! R.LLLYK.G	649.428	0.00129	2	1	24.98	0	0.00222	0|0	PDE_01699 ! PDE_02670		8.59	0		0	2	MASCOT		T
	R20210500870_114,17831	M.ILIYK.K ! R.LLLYK.G	649.428	0.00077	2	1	24.95	0	0.00064	0|0	PDE_01699 ! PDE_02670		8.59	0		0	2	MASCOT		T
	R20210500870_114,17995	M.ILIYK.K ! R.LLLYK.G	649.428	-0.00019	2	1	25.9	0	0.000514	0|0	PDE_01699 ! PDE_02670		8.59	0		0	2	MASCOT		T
	R20210500870_114,18702	M.ILIYK.K ! R.LLLYK.G	649.428	0.00047	2	1	27.69	0	0.00034	0|0	PDE_01699 ! PDE_02670		8.59	0		0	2	MASCOT		T
	R20210500870_114,19409	M.ILIYK.K ! R.LLLYK.G	649.428	0.00143	2	1	27.58	0	0.00122	0|0	PDE_01699 ! PDE_02670		8.59	0		0	2	MASCOT		T
	R20210500870_114,20115	M.ILIYK.K ! R.LLLYK.G	649.428	-0.00043	2	1	27.48	0	0.000357	0|0	PDE_01699 ! PDE_02670		8.59	0		0	2	MASCOT		T
	R20210500870_114,20814	M.ILIYK.K ! R.LLLYK.G	649.428	0.00049	2	1	27.59	0	0.000348	0|0	PDE_01699 ! PDE_02670		8.59	0		0	2	MASCOT		T
	R20210500870_114,21551	M.ILIYK.K ! R.LLLYK.G	649.428	0.00123	2	1	27.56	0	0.00123	0|0	PDE_01699 ! PDE_02670		8.59	0		0	2	MASCOT		T
	R20210500870_114,21858	M.ILIYK.K ! R.LLLYK.G	649.428	0.00093	2	1	24.67	0	0.000682	0|0	PDE_01699 ! PDE_02670		8.59	0		0	2	MASCOT		T
	R20210500870_114,22274	M.ILIYK.K ! R.LLLYK.G	649.428	0.00093	2	1	27.38	0	0.000366	0|0	PDE_01699 ! PDE_02670		8.59	0		0	2	MASCOT		T
	R20210500870_114,22974	M.ILIYK.K ! R.LLLYK.G	649.428	-0.00017	2	1	24.81	0	0.000661	0|0	PDE_01699 ! PDE_02670		8.59	0		0	2	MASCOT		T
	R20210500870_114,23729	M.ILIYK.K ! R.LLLYK.G	649.428	0.00111	2	1	27.58	0	0.00122	0|0	PDE_01699 ! PDE_02670		8.59	0		0	2	MASCOT		T
	R20210500870_114,24422	M.ILIYK.K ! R.LLLYK.G	649.428	0.00015	2	1	21.61	0	0.00138	0|0	PDE_01699 ! PDE_02670		8.59	0		0	2	MASCOT		T
	R20210500870_114,25127	M.ILIYK.K ! R.LLLYK.G	649.428	0.00011	2	1	27.19	0	0.000382	0|0	PDE_01699 ! PDE_02670		8.59	0		0	2	MASCOT		T
	R20210500870_114,25720	M.ILIYK.K ! R.LLLYK.G	649.428	0.00141	2	1	24.46	0	0.00251	0|0	PDE_01699 ! PDE_02670		8.59	0		0	2	MASCOT		T
	R20210500870_114,25860	M.ILIYK.K ! R.LLLYK.G	649.428	0.00041	2	1	27.58	0	0.000349	0|0	PDE_01699 ! PDE_02670		8.59	0		0	2	MASCOT		T
	R20210500870_114,26619	M.ILIYK.K ! R.LLLYK.G	649.428	0.00047	2	1	27.51	0	0.000355	0|0	PDE_01699 ! PDE_02670		8.59	0		0	2	MASCOT		T
	R20210500870_114,27500	M.ILIYK.K ! R.LLLYK.G	649.428	-0.00095	2	1	27.6	0	0.000348	0|0	PDE_01699 ! PDE_02670		8.59	0		0	2	MASCOT		T
	R20210500870_114,28266	M.ILIYK.K ! R.LLLYK.G	649.428	-0.00287	2	1	27.31	0	0.000372	0|0	PDE_01699 ! PDE_02670		8.59	0		0	2	MASCOT		T
	R20210500870_114,28903	M.ILIYK.K ! R.LLLYK.G	649.428	-0.00311	2	1	25.7	0	0.000538	0|0	PDE_01699 ! PDE_02670		8.59	0		0	2	MASCOT		T
	R20210500870_114,29542	M.ILIYK.K ! R.LLLYK.G	649.428	-0.00055	2	1	25.76	0	0.000531	0|0	PDE_01699 ! PDE_02670		8.59	0		0	2	MASCOT		T
	R20210500870_114,30155	M.ILIYK.K ! R.LLLYK.G	649.428	0.00117	2	1	27.26	0	0.00132	0|0	PDE_01699 ! PDE_02670		8.59	0		0	2	MASCOT		T
	R20210500870_114,30610	M.ILIYK.K ! R.LLLYK.G	649.428	0.00073	2	1	24.55	0	0.000702	0|0	PDE_01699 ! PDE_02670		8.59	0		0	2	MASCOT		T
	R20210500870_114,30772	M.ILIYK.K ! R.LLLYK.G	649.428	0.00073	2	1	27.04	0	0.000395	0|0	PDE_01699 ! PDE_02670		8.59	0		0	2	MASCOT		T
	R20210500870_114,31299	M.ILIYK.K ! R.LLLYK.G	649.428	0.00089	2	1	22.88	0	0.00103	0|0	PDE_01699 ! PDE_02670		8.59	0		0	2	MASCOT		T
$33-1	PDE_05847	22	1	0.0052	154941	6.28
	R20210500870_114,11011	R.M*SGTIPR.R	777.392	0.00446	2	1	22.06	0	0.0448	0|0	PDE_05847		9.5	0	15.994919 Oxidation (M)	0	2	MASCOT		T
	R20210500870_114,11717	R.M*SGTIPR.R	777.392	0.00404	2	1	21.91	0	0.0535	0|0	PDE_05847		9.5	0	15.994919 Oxidation (M)	0	2	MASCOT		T
	R20210500870_114,12432	R.M*SGTIPR.R	777.392	0.004	2	1	23.14	0	0.0403	0|0	PDE_05847		9.5	0	15.994919 Oxidation (M)	0	2	MASCOT		T
	R20210500870_114,13160	R.M*SGTIPR.R	777.392	0.00424	2	1	20.14	0	0.0804	0|0	PDE_05847		9.5	0	15.994919 Oxidation (M)	0	2	MASCOT		T
	R20210500870_114,15164	R.M*SGTIPR.R	777.392	0.00546	2	1	22.41	0	0.0413	0|0	PDE_05847		9.5	0	15.994919 Oxidation (M)	0	2	MASCOT		T
	R20210500870_114,15789	R.M*SGTIPR.R	777.392	0.00658	2	1	20.14	0	0.0702	0|0	PDE_05847		9.5	0	15.994919 Oxidation (M)	0	2	MASCOT		T
	R20210500870_114,18478	R.M*SGTIPR.R	777.392	0.0033	2	1	20.61	0	0.0734	0|0	PDE_05847		9.5	0	15.994919 Oxidation (M)	0	2	MASCOT		T
	R20210500870_114,19179	R.M*SGTIPR.R	777.392	0.00316	2	1	20.42	0	0.0767	0|0	PDE_05847		9.5	0	15.994919 Oxidation (M)	0	2	MASCOT		T
	R20210500870_114,19893	R.M*SGTIPR.R	777.392	0.0015	2	1	22.6	0	0.0385	0|0	PDE_05847		9.5	0	15.994919 Oxidation (M)	0	2	MASCOT		T
	R20210500870_114,20595	R.M*SGTIPR.R	777.392	0.00112	2	1	20.13	0	0.0679	0|0	PDE_05847		9.5	0	15.994919 Oxidation (M)	0	2	MASCOT		T
	R20210500870_114,21391	R.M*SGTIPR.R	777.392	0.00522	2	1	20.57	0	0.0631	0|0	PDE_05847		9.5	0	15.994919 Oxidation (M)	0	2	MASCOT		T
	R20210500870_114,21942	R.M*SGTIPR.R	777.392	0.00472	2	1	20.76	0	0.0604	0|0	PDE_05847		9.5	0	15.994919 Oxidation (M)	0	2	MASCOT		T
	R20210500870_114,22108	R.M*SGTIPR.R	777.392	0.0041	2	1	22.39	0	0.0479	0|0	PDE_05847		9.5	0	15.994919 Oxidation (M)	0	2	MASCOT		T
	R20210500870_114,24939	R.M*SGTIPR.R	777.392	0.00318	2	1	20.06	0	0.0833	0|0	PDE_05847		9.5	0	15.994919 Oxidation (M)	0	2	MASCOT		T
	R20210500870_114,25651	R.M*SGTIPR.R	777.392	0.0047	2	1	20.55	0	0.0634	0|0	PDE_05847		9.5	0	15.994919 Oxidation (M)	0	2	MASCOT		T
	R20210500870_114,28745	R.M*SGTIPR.R	777.392	-0.00024	2	1	21.95	0	0.0463	0|0	PDE_05847		9.5	0	15.994919 Oxidation (M)	0	2	MASCOT		T
	R20210500870_114,29375	R.M*SGTIPR.R	777.392	0.00166	2	1	20.06	0	0.069	0|0	PDE_05847		9.5	0	15.994919 Oxidation (M)	0	2	MASCOT		T
	R20210500870_114,29993	R.M*SGTIPR.R	777.392	0.00384	2	1	21.94	0	0.0531	0|0	PDE_05847		9.5	0	15.994919 Oxidation (M)	0	2	MASCOT		T
	R20210500870_114,30612	R.M*SGTIPR.R	777.392	0.00416	2	1	23.24	0	0.0394	0|0	PDE_05847		9.5	0	15.994919 Oxidation (M)	0	2	MASCOT		T
	R20210500870_114,31179	R.M*SGTIPR.R	777.392	0.0042	2	1	21.36	0	0.0607	0|0	PDE_05847		9.5	0	15.994919 Oxidation (M)	0	2	MASCOT		T
	R20210500870_114,31289	R.M*SGTIPR.R	777.392	0.00552	2	1	21.45	0	0.0516	0|0	PDE_05847		9.5	0	15.994919 Oxidation (M)	0	2	MASCOT		T
	R20210500870_114,31638	R.M*SGTIPR.R	777.392	0.00324	2	1	21.6	0	0.0585	0|0	PDE_05847		9.5	0	15.994919 Oxidation (M)	0	2	MASCOT		T
$34-1	PDE_04157	6	1	0.0191	47081.6	6.27
	R20210500870_114,10551	K.STSTLLTK.Y	850.488	0.00025	2	1	24.5	0	0.0186	0|0	PDE_04157		8.47	0		0	2	MASCOT		T
	R20210500870_114,11273	K.STSTLLTK.Y	850.488	0	2	1	25.07	0	0.0163	0|0	PDE_04157		8.47	0		0	2	MASCOT		T
	R20210500870_114,15470	K.STSTLLTK.Y	850.488	0.00075	2	1	25.1	0	0.0161	0|0	PDE_04157		8.47	0		0	2	MASCOT		T
	R20210500870_114,16129	K.STSTLLTK.Y	850.488	-0.00103	2	1	22.32	0	0.0296	0|0	PDE_04157		8.47	0		0	2	MASCOT		T
	R20210500870_114,26013	K.STSTLLTK.Y	850.488	0.00127	2	1	23.94	0	0.0218	0|0	PDE_04157		8.47	0		0	2	MASCOT		T
	R20210500870_114,29115	K.STSTLLTK.Y	850.488	-0.00275	2	1	21.77	0	0.0336	0|0	PDE_04157		8.47	0		0	2	MASCOT		T
$35-1	PDE_05868	3	1	0.0104	54514	6.31
	R20210500870_114,4903	R.SRPDR.G	630.332	0.01216	2	1	38.95	0	0.000401	0|0	PDE_05868		9.31	0		0	2	MASCOT		T
	R20210500870_114,9416	R.SRPDR.G	630.332	0.012	2	1	38.61	0	0.000434	0|0	PDE_05868		9.31	0		0	2	MASCOT		T
	R20210500870_114,9770	R.SRPDR.G	630.332	0.01192	2	1	34.13	0	0.00122	0|0	PDE_05868		9.31	0		0	2	MASCOT		T
$36-1	PDE_00775	2	1	0.0188	36358.6	9.44
	R20210500870_114,10151	K.TLTTLK.T	676.424	-0.00086	2	1	20.58	0	0.0236	0|0	PDE_00775		8.41	0		0	2	MASCOT		T
	R20210500870_114,10863	K.TLTTLK.T	676.424	0.00122	2	1	20.48	0	0.0304	0|0	PDE_00775		8.41	0		0	2	MASCOT		T
$37-1	PDE_01368	2	1	0.0132	42327.2	6.03
$37-2	PDE_01212	2	1	0.0007	799316	5.24
$37-3	PDE_07828	2	1	0.0072	78873.4	5.67
$37-4	PDE_03109	2	1	0.042	13156	9.24
	R20210500870_114,4035	K.EDIAR.W ! R.EDIAR.D ! K.EDIAR.F ! K.EDLAR.I	603.31	2e-05	2	1	25.32	0	0.0291	0|0	PDE_01212 ! PDE_01368 ! PDE_03109 ! PDE_07828		4.37	0		0	2	MASCOT		T
	R20210500870_114,4782	K.EDIAR.W ! R.EDIAR.D ! K.EDIAR.F ! K.EDLAR.I	603.31	0.00086	2	1	37.13	0	0.00137	0|0	PDE_01212 ! PDE_01368 ! PDE_03109 ! PDE_07828		4.37	0		0	2	MASCOT		T
$38-1	PDE_02040	2	1	0.0061	109545	5.71
	R20210500870_114,11067	K.FRSLVR.V	777.473	0.00193	2	1	22.34	0	0.0163	0|0	PDE_02040		12	1		0	2	MASCOT		T
	R20210500870_114,16301	K.FRSLVR.V	777.473	-0.00011	2	1	20.6	0	0.0292	0|0	PDE_02040		12	1		0	2	MASCOT		T
$39-1	PDE_04228	2	1	0.0134	58462.6	8.57
	R20210500870_114,8879	K.AAEMRAR.R	804.414	0.01132	2	1	28.56	0	0.0123	0|0	PDE_04228		9.64	1		0	2	MASCOT		T
	R20210500870_114,10428	K.AAEMRAR.R	804.414	-0.01308	2	1	30.2	0	0.0105	0|0	PDE_04228		9.64	1		0	2	MASCOT		T
$40-1	PDE_08410	2	1	0.0054	121069	4.36
	R20210500870_114,9269	K.IISLEK.A	702.44	-0.00044	2	1	20.21	0	0.0429	0|0	PDE_08410		6	0		0	2	MASCOT		T
	R20210500870_114,16065	K.IISLEK.A	702.44	-0.00018	2	1	21.09	0	0.035	0|0	PDE_08410		6	0		0	2	MASCOT		T
$41-1	PDE_09036	2	1	0.015	63608.4	5.58
	R20210500870_114,20473	R.VLMILGIDR.E	1029.61	0.0131	2	1	22.33	0	0.0541	0|0	PDE_09036		5.81	0		0	2	MASCOT		T
	R20210500870_114,21424	R.VLMILGIDR.E	1029.61	0.01934	2	1	22.91	0	0.0448	0|0	PDE_09036		5.81	0		0	2	MASCOT		T
$42-1	PDE_09685	2	1	0.0033	201945	6.71
	R20210500870_114,2861	K.HGDVSR.S	670.327	0.00137	2	1	23.54	0	0.0128	0|0	PDE_09685		6.74	0		0	2	MASCOT		T
	R20210500870_114,3359	K.HGDVSR.S	670.327	0.00137	2	1	21.32	0	0.0214	0|0	PDE_09685		6.74	0		0	2	MASCOT		T
$43-1	PDE_09707	2	1	0.0259	51340.8	5.53
	R20210500870_114,16403	K.AVANQTSATFLR.I	1278.68	-0.02496	2	1	52.57	0	3.96e-05	0|0	PDE_09707		9.8	0		0	2	MASCOT		T
	R20210500870_114,16446	K.AVANQTSATFLR.I	1278.68	-0.00604	2	1	35.92	0	0.00189	0|0	PDE_09707		9.8	0		0	2	MASCOT		T
$44-1	PDE_00063	1	1	0.0073	75796.1	9.45
	R20210500870_114,12699	R.YSIIK.L	623.376	-0.00062	2	1	22.11	0	0.00646	0|0	PDE_00063		8.59	0		0	2	MASCOT		T
$45-1	PDE_00194	1	1	0.0219	74766.6	5.81
	R20210500870_114,19156	K.SLPTYSPSDPAIASR.K	1561.79	0.00022	2	1	31.87	0	0.0054	0|0	PDE_00194		5.55	0		0	2	MASCOT		T
$46-1	PDE_00218	1	1	0.0045	128055	10.47
$46-2	PDE_08269	1	1	0.007	76826.5	9.85
$46-3	PDE_06249	1	1	0.0329	17387.1	10.25
$46-4	PDE_09846	1	1	0.0031	177191	8.95
$46-5	PDE_04754	1	1	0.026	22408.7	11.01
$46-6	PDE_08013	1	1	0.0152	37700.1	4.89
$46-7	PDE_02107	1	1	0.0094	58347.7	8.39
$46-8	PDE_07493	1	1	0.0115	47135.5	4.96
$46-9	PDE_03598	1	1	0.0246	22151.8	5.11
$46-10	PDE_03159	1	1	0.0104	52453.2	4.53
$46-11	PDE_02443	1	1	0.0049	113033	6.56
	R20210500870_114,14314	R.ITIIR.L ! R.ITILR.G ! R.ITLIR.Y ! R.ITLIR.G ! K.ITLLR.D ! R.LTILR.K ! R.LTILR.E ! R.LTILR.R ! K.LTLIR.D ! R.LTLIR.R ! R.LTLLR.Q	615.419	-0.00102	2	1	24.82	0	0.0241	0|0	PDE_02107 ! PDE_08013 ! PDE_04754 ! PDE_07493 ! PDE_02443 ! PDE_03159 ! PDE_03598 ! PDE_09846 ! PDE_06249 ! PDE_08269 ! PDE_00218		9.75	0		0	2	MASCOT		T
$47-1	PDE_00220	1	1	0.0056	123713	5.88
	R20210500870_114,10570	R.QVELSR.G	731.405	0.00023	2	1	25.36	0	0.0477	0|0	PDE_00220		6	0		0	2	MASCOT		T
$48-1	PDE_00232	1	1	0.1154	11356.2	11.36
$48-2	PDE_08392	1	1	0.1154	11372.2	11.36
	R20210500870_114,13928	R.DNIQGITKPAIR.R	1325.75	0.00356	3	1	26.16	0	0.0107	0|0	PDE_00232/PDE_08392		8.75	0		0	2	MASCOT		T
$49-1	PDE_00244	1	1	0.0062	92856.8	5.77
	R20210500870_114,16151	R.LEFLR.E	677.398	0.00063	2	1	22.05	0	0.038	0|0	PDE_00244		6	0		0	2	MASCOT		T
$50-1	PDE_00304	1	1	0.0535	20718.6	10.65
	R20210500870_114,13630	R.YAAQEIPVAK.S	1089.59	7e-05	2	1	23.42	0	0.048	0|0	PDE_00304		6	0		0	2	MASCOT		T
$51-1	PDE_00309	1	1	0.013	51712.5	6.03
	R20210500870_114,5139	R.KFPAGK.A	647.388	-0.00097	2	1	24.86	0	0.0222	0|0	PDE_00309		10	1		0	2	MASCOT		T
$52-1	PDE_00369	1	1	0.0069	97791.4	5.88
	R20210500870_114,19926	R.M*ELLVK.I	748.427	-0.00874	2	1	34.03	0	0.00237	0|0	PDE_00369		5.75	0	15.994919 Oxidation (M)	0	2	MASCOT		T
$53-1	PDE_00377	1	1	0.0134	49795.9	5.13
	R20210500870_114,13676	R.LVEVLK.H	700.46	0.00094	2	1	21.77	0	0.0459	0|0	PDE_00377		6	0		0	2	MASCOT		T
$54-1	PDE_00403	1	1	0.0229	58536.4	6.36
	R20210500870_114,22309	R.NEISGALTGLTR.V	1231.66	0.00275	2	1	22.96	0	0.0526	0|0	PDE_00403		6	0		0	2	MASCOT		T
$55-1	PDE_00405	1	1	0.0032	208348	5.61
	R20210500870_114,5227	R.WLRPM*R.N	874.472	-0.00134	2	1	26.28	0	0.0261	0|0	PDE_00405		12	0	15.994919 Oxidation (M)	0	2	MASCOT		T
$56-1	PDE_00406	1	1	0.0429	23076	9.45
	R20210500870_114,22248	K.WSYEDVEIR.D	1196.56	0.00125	2	1	41.62	0	0.000327	0|0	PDE_00406		4.14	0		0	2	MASCOT		T
$57-1	PDE_00466	1	1	0.0106	61764.2	7.73
	R20210500870_114,18452	R.FIFQDK.C	797.419	-0.00207	2	1	33.98	0	0.00162	0|0	PDE_00466		5.84	0		0	2	MASCOT		T
$58-1	PDE_00474	1	1	0.0089	73630.7	9.69
	R20210500870_114,9131	M.LGAVRR.F	671.431	0.0118	2	1	27.85	0	0.013	0|0	PDE_00474		12	1		0	2	MASCOT		T
$59-1	PDE_00491	1	1	0.0458	14711.9	9.76
	R20210500870_114,13063	R.YPVQLR.D	775.446	0.0019	2	1	27.93	0	0.017	0|0	PDE_00491		8.75	0		0	2	MASCOT		T
$60-1	PDE_00501	1	1	0.0226	39110.4	6.68
	R20210500870_114,14102	K.SLYDELAK.K	938.483	-0.0105	2	1	21.84	0	0.0317	0|0	PDE_00501		4.37	0		0	2	MASCOT		T
$61-1	PDE_00677	1	1	0.0223	50015.7	4.94
	R20210500870_114,22906	K.LAVNM*VPFPR.L	1159.63	-0.00226	2	1	51.39	0	6.46e-05	0|0	PDE_00677		9.75	0	15.994919 Oxidation (M)	0	2	MASCOT		T
$62-1	PDE_00680	1	1	0.0037	152553	5.64
	R20210500870_114,6613	K.KISFK.L	622.392	0.00185	2	1	23.8	0	0.0129	0|0	PDE_00680		10	1		0	2	MASCOT		T
$63-1	PDE_00702	1	1	0.0137	82643.7	8.95
	R20210500870_114,5585	K.QVLDDQTAPK.T	1114.57	0.00216	2	1	35.47	0	0.00166	0|0	PDE_00702		4.21	0		0	2	MASCOT		T
$64-1	PDE_00703	1	1	0.0097	80756.4	4.97
	R20210500870_114,4393	K.KAAEDLR.K	802.442	0.00183	2	1	20.79	0	0.113	0|0	PDE_00703		6.07	1		0	2	MASCOT		T
$65-1	PDE_00721	1	1	0.0068	99060.2	5.43
	R20210500870_114,4377	R.CDEILR.E	805.387	-0.01069	2	1	24.23	0	0.0287	0|0	PDE_00721		4.37	0		0	2	MASCOT		T
$66-1	PDE_00751	1	1	0.0103	65165.9	8.8
	R20210500870_114,4941	K.TDTIEK.E	706.362	0.00807	2	1	28.74	0	0.00942	0|0	PDE_00751		4.37	0		0	2	MASCOT		T
$67-1	PDE_00773	1	1	0.1579	6547.52	10.36
	R20210500870_114,16851	R.ARTTNQM*SK.K	1052.52	-0.00634	2	1	23.79	0	0.0309	0|0	PDE_00773		11	1	15.994919 Oxidation (M)	0	2	MASCOT		T
$68-1	PDE_00906	1	1	0.024	36565.1	8.5
	R20210500870_114,10277	K.QENAKINR.D	972.522	0.01043	2	1	24.33	0	0.026	0|0	PDE_00906		8.75	1		0	2	MASCOT		T
$69-1	PDE_00987	1	1	0.0195	66875.1	5.23
	R20210500870_114,20609	K.VDEIVLVGGSTR.I	1244.68	-0.00636	2	1	30.33	0	0.00862	0|0	PDE_00987		4.37	0		0	2	MASCOT		T
$70-1	PDE_00995	1	1	0.0094	107238	5.61
	R20210500870_114,7008	K.HNDLDDVGK.D	1012.47	-0.00014	2	1	53.95	0	1.25e-05	0|0	PDE_00995		4.41	0		0	2	MASCOT		T
$71-1	PDE_01094	1	1	0.0083	81857.2	6.41
	R20210500870_114,4274	R.KAAIEK.V	659.409	0.00125	2	1	21.46	0	0.142	0|0	PDE_01094		8.59	1		0	2	MASCOT		T
$72-1	PDE_01235	1	1	0.0018	440509	5.52
	R20210500870_114,7969	K.LTSTVQR.L	804.457	0.01293	2	1	31.14	0	0.00927	0|0	PDE_01235		9.75	0		0	2	MASCOT		T
$73-1	PDE_01259	1	1	0.0088	152939	8.29
	R20210500870_114,29962	K.KGQSGSSMLLYK.R	1298.68	0.01883	2	1	20.68	0	0.0556	0|0	PDE_01259		9.7	1		0	2	MASCOT		T
$74-1	PDE_01328	1	1	0.012	64561.2	6.74
	R20210500870_114,17579	K.AVLNKGK.Q	729.462	0.01254	2	1	29.03	0	0.0173	0|0	PDE_01328		10	1		0	2	MASCOT		T
$75-1	PDE_01462	1	1	0.0083	67518.4	5.94
	R20210500870_114,11332	K.LDAFR.R	621.335	-0.00033	2	1	24.86	0	0.023	0|0	PDE_01462		5.84	0		0	2	MASCOT		T
$76-1	PDE_01646	1	1	0.0186	57799.4	8.39
	R20210500870_114,18090	R.SLHDALCVIR.C	1183.63	0.00102	3	1	31.16	0	0.00475	0|0	PDE_01646		6.46	0		0	2	MASCOT		T
$77-1	PDE_01647	1	1	0.0205	48861.6	6.82
	R20210500870_114,13790	R.VIGSELVQK.Y	972.572	0.00331	2	1	24.54	0	0.0311	0|0	PDE_01647		5.97	0		0	2	MASCOT		T
$78-1	PDE_01657	1	1	0.0157	53560.8	5.1
	R20210500870_114,5137	R.GGGGFGGR.G	664.316	-0.00117	2	1	25.89	0	0.0137	0|0	PDE_01657		9.75	0		0	2	MASCOT		T
$79-1	PDE_01682	1	1	0.0082	65649.4	7.2
$79-2	PDE_08842	1	1	0.0027	207067	5.69
$79-3	PDE_05852	1	1	0.0045	123050	5.86
	R20210500870_114,8651	R.IPRSR.A ! R.LPRSR.A ! K.LPRSR.I	628.389	0.00983	2	1	26.15	0	0.0106	0|0	PDE_05852 ! PDE_01682 ! PDE_08842		12	1		0	2	MASCOT		T
$80-1	PDE_01749	1	1	0.0066	85539.2	8.47
	R20210500870_114,15569	K.VTLWK.A	646.392	-0.00075	2	1	25.82	0	0.024	0|0	PDE_01749		8.72	0		0	2	MASCOT		T
$81-1	PDE_01785	1	1	0.019	47819.9	5.98
	R20210500870_114,8589	K.EDYNGMLR.R	997.441	-0.01815	2	1	33.1	0	0.00181	0|0	PDE_01785		4.37	0		0	2	MASCOT		T
$82-1	PDE_01806	1	1	0.0309	22144.5	10.18
	R20210500870_114,7326	R.LDSELK.I	704.382	0.00083	2	1	35.61	0	0.00357	0|0	PDE_01806		4.37	0		0	2	MASCOT		T
$83-1	PDE_01876	1	1	0.0218	46113.1	5.28
	R20210500870_114,20614	R.ISLAGQLTR.S	958.568	0.00995	2	1	25.24	0	0.0307	0|0	PDE_01876		9.75	0		0	2	MASCOT		T
$84-1	PDE_01967	1	1	0.0568	9724.1	7.77
	R20210500870_114,8919	R.NWLDR.N	703.352	0.00076	2	1	22.42	0	0.0321	0|0	PDE_01967		5.84	0		0	2	MASCOT		T
$85-1	PDE_01982	1	1	0.0108	52766.5	6.42
$85-2	PDE_02191	1	1	0.0275	19695.5	9.61
	R20210500870_114,11778	R.LNVIR.E ! R.LNVLR.A	614.398	0.00112	2	1	26.27	0	0.00862	0|0	PDE_01982 ! PDE_02191		9.75	0		0	2	MASCOT		T
$86-1	PDE_02021	1	1	0.0054	126378	6.81
	R20210500870_114,9939	R.LQAFDK.A	721.388	0.00106	2	1	24.13	0	0.0301	0|0	PDE_02021		5.84	0		0	2	MASCOT		T
$87-1	PDE_02108	1	1	0.0071	157422	5.6
	R20210500870_114,19015	K.KIALLGSHMK.T	1097.65	0.00465	2	1	29.79	0	0.00325	0|0	PDE_02108		10	1		0	2	MASCOT		T
$88-1	PDE_02114	1	1	0.0097	58921.3	9.1
	R20210500870_114,12178	K.SDIFR.M	637.33	-0.00139	2	1	36.1	0	0.00126	0|0	PDE_02114		5.55	0		0	2	MASCOT		T
$89-1	PDE_02154	1	1	0.004	224620	5.53
	R20210500870_114,10287	K.RRFVDALR.S	1032.61	0.01162	3	1	20.57	0	0.0566	0|0	PDE_02154		11.7	2		0	2	MASCOT		T
$90-1	PDE_02190	1	1	0.0352	25209.6	8.38
	R20210500870_114,14595	R.QLLSEPCK.K	974.498	-0.01494	2	1	23.44	0	0.0548	0|0	PDE_02190		5.99	0		0	2	MASCOT		T
$91-1	PDE_02204	1	1	0.0113	49353.6	5.94
$91-2	PDE_00207	1	1	0.0067	83961.4	5.47
$91-3	PDE_08055	1	1	0.0129	43308.6	5.36
$91-4	PDE_00836	1	1	0.0098	56179.8	5.15
$91-5	PDE_05247	1	1	0.0096	56684.4	6.6
$91-6	PDE_06966	1	1	0.006	93080.4	5.29
$91-7	PDE_09868	1	1	0.0088	64360.6	8.18
$91-8	PDE_02591	1	1	0.0113	50760	5.22
$91-9	PDE_08016	1	1	0.0101	52749.2	8.48
	R20210500870_114,14650	K.ILEIR.R ! R.ILELR.D ! R.ILELR.F ! R.LIELR.I ! K.LIELR.T ! K.LLEIR.S ! R.LLEIR.N ! R.LLEIR.S ! R.LLELR.K	643.414	0.0005	2	1	30.36	0	0.00663	0|0	PDE_02204 ! PDE_00207 ! PDE_05247 ! PDE_06966 ! PDE_08055 ! PDE_00836 ! PDE_02591 ! PDE_08016 ! PDE_09868		6	0		0	2	MASCOT		T
$92-1	PDE_02209	1	1	0.0265	37000.4	5.41
	R20210500870_114,14907	R.EAISTGLPR.L	943.521	-0.00308	2	1	33	0	0.00434	0|0	PDE_02209		6.1	0		0	2	MASCOT		T
$93-1	PDE_02243	1	1	0.0106	63241.8	5.72
	R20210500870_114,14435	R.LSELLR.I	730.446	0.00135	2	1	42.21	0	0.000718	0|0	PDE_02243		6	0		0	2	MASCOT		T
$94-1	PDE_02294	1	1	0.0074	77411.7	5.16
	R20210500870_114,9740	K.EWYEK.R	754.341	0.00112	2	1	23.6	0	0.00698	0|0	PDE_02294		4.53	0		0	2	MASCOT		T
$95-1	PDE_02610	1	1	0.0014	484410	5.41
	R20210500870_114,4359	K.EPGESR.V	674.31	0.00203	2	1	25.12	0	0.00508	0|0	PDE_02610		4.53	0		0	2	MASCOT		T
$96-1	PDE_02706	1	1	0.0211	32801.9	8.8
	R20210500870_114,4957	K.SELDTK.A	692.346	0.00191	2	1	23.43	0	0.0372	0|0	PDE_02706		4.37	0		0	2	MASCOT		T
$97-1	PDE_02712	1	1	0.0081	80159.6	5.61
	R20210500870_114,5835	K.VTISNR.T	689.394	0.00099	2	1	36.53	0	0.00355	0|0	PDE_02712		9.72	0		0	2	MASCOT		T
$98-1	PDE_02785	1	1	0.038	34140.2	9.83
	R20210500870_114,22325	K.TLASDGIAGLYR.G	1236.66	0.00136	2	1	51.99	0	5.91e-05	0|0	PDE_02785		5.5	0		0	2	MASCOT		T
$99-1	PDE_02880	1	1	0.021	46511.9	9.68
	R20210500870_114,5261	K.SASGHLSVR.D	913.485	0.00017	2	1	20.39	0	0.0411	0|0	PDE_02880		9.49	0		0	2	MASCOT		T
$100-1	PDE_02923	1	1	0.0217	39804.4	4.94
	R20210500870_114,13916	K.SGTFDTLK.G	868.441	0.00214	2	1	48.46	0	5.2e-05	0|0	PDE_02923		5.55	0		0	2	MASCOT		T
$101-1	PDE_02949	1	1	0.0277	37210.4	5.54
	R20210500870_114,18885	R.IYGFYDECK.R	1194.51	-0.00203	2	1	43.3	0	7.25e-05	0|0	PDE_02949		4.37	0		0	2	MASCOT		T
$102-1	PDE_02981	1	1	0.0254	40066.5	5.8
	R20210500870_114,11591	-.MTTGDLLTK.L	979.513	0.00094	2	1	21.5	0	0.0556	0|0	PDE_02981		5.59	0		0	2	MASCOT		T
$103-1	PDE_03005	1	1	0.0542	17875.5	9.49
	R20210500870_114,19629	K.IGPLGLSPK.K	881.545	-0.00022	2	1	46.1	0	3.68e-05	0|0	PDE_03005		8.75	0		0	2	MASCOT		T
$104-1	PDE_03011	1	1	0.0138	48941.1	5.62
	R20210500870_114,5340	R.ELFPNK.T	747.404	0.01478	2	1	30.24	0	0.0112	0|0	PDE_03011		6.1	0		0	2	MASCOT		T
$105-1	PDE_03046	1	1	0.0337	29871	4.67
	R20210500870_114,20175	R.DYLLCDYNR.D	1231.54	-0.00146	2	1	28.16	0	0.00328	0|0	PDE_03046		4.21	0		0	2	MASCOT		T
$106-1	PDE_03190	1	1	0.0143	68764.6	8.03
	R20210500870_114,9070	R.IDSKTAELK.S	1004.56	0.00234	2	1	20.29	0	0.0861	0|0	PDE_03190		6.07	1		0	2	MASCOT		T
$107-1	PDE_03211	1	1	0.0012	548146	4.93
$107-2	PDE_04252	1	1	0.0015	431559	5.5
	R20210500870_114,13273	K.ILDIEK.D ! K.LLDLEK.E	730.435	-0.01058	2	1	21.04	0	0.0941	0|0	PDE_04252 ! PDE_03211		4.37	0		0	2	MASCOT		T
$108-1	PDE_03334	1	1	0.0111	95343.8	6.94
	R20210500870_114,19786	R.EQARASQLQK.D	1158.62	0.01912	2	1	22.3	0	0.0539	0|0	PDE_03334		8.85	1		0	2	MASCOT		T
$109-1	PDE_03408	1	1	0.0158	49743.2	5.62
	R20210500870_114,19160	R.DVQEIFR.A	906.468	-0.00107	2	1	30.9	0	0.00683	0|0	PDE_03408		4.37	0		0	2	MASCOT		T
$110-1	PDE_03485	1	1	0.0065	118052	5.62
	R20210500870_114,23553	K.LLNGILK.D	770.513	0.00114	2	1	25.87	0	0.00971	0|0	PDE_03485		8.75	0		0	2	MASCOT		T
$111-1	PDE_03562	1	1	0.0052	170144	5.87
	R20210500870_114,20172	R.ILALDTLK.D	886.561	-0.00015	2	1	24.19	0	0.016	0|0	PDE_03562		5.84	0		0	2	MASCOT		T
$112-1	PDE_03658	1	1	0.0102	66023.2	6.27
$112-2	PDE_07764	1	1	0.0078	86307.5	6.23
	R20210500870_114,6106	K.VESEIR.V ! K.VESELR.K	732.389	-0.00068	2	1	32.08	0	0.00827	0|0	PDE_03658 ! PDE_07764		4.53	0		0	2	MASCOT		T
$113-1	PDE_03662	1	1	0.0046	122418	5.72
$113-2	PDE_01273	1	1	0.0102	53203.6	6.41
	R20210500870_114,8934	K.IEAFK.A ! K.LEAFK.Q	607.345	0.00068	2	1	20.8	0	0.0383	0|0	PDE_03662 ! PDE_01273		6	0		0	2	MASCOT		T
$114-1	PDE_03760	1	1	0.0136	71742.3	5.81
	R20210500870_114,10359	K.IIENVEGAR.T	1000.54	0.00059	2	1	23.17	0	0.0337	0|0	PDE_03760		4.53	0		0	2	MASCOT		T
$115-1	PDE_03829	1	1	0.0095	81884.9	7.95
	R20210500870_114,10116	K.SIADLSK.L	733.409	-0.00266	2	1	28.74	0	0.011	0|0	PDE_03829		5.55	0		0	2	MASCOT		T
$116-1	PDE_03896	1	1	0.0125	45527.7	6.09
	R20210500870_114,10643	R.LDLKR.D	644.409	0.00322	2	1	26.83	0	0.0238	0|0	PDE_03896		8.75	1		0	2	MASCOT		T
$117-1	PDE_03913	1	1	0.0079	88041	4.86
	R20210500870_114,16865	R.LEDILR.H	758.441	0.00067	2	1	31.06	0	0.011	0|0	PDE_03913		4.37	0		0	2	MASCOT		T
$118-1	PDE_03920	1	1	0.0163	47312.3	8.82
	R20210500870_114,11772	R.TVVIGAR.H	715.446	0.00044	2	1	24.49	0	0.0473	0|0	PDE_03920		9.41	0		0	2	MASCOT		T
$119-1	PDE_03961	1	1	0.0203	33080.4	6.94
$119-2	PDE_04897	1	1	0.0387	17623.4	9.74
	R20210500870_114,16944	-.MQIFVK.T	765.433	0.00111	2	1	32.9	0	0.00315	0|0	PDE_03961/PDE_04897		8.5	0		0	2	MASCOT		T
$120-1	PDE_03985	1	1	0.0052	172687	9.2
	R20210500870_114,15240	K.AATYM*KPR.E	953.487	0.01578	2	1	24.34	0	0.0184	0|0	PDE_03985		9.99	0	15.994919 Oxidation (M)	0	2	MASCOT		T
$121-1	PDE_04074	1	1	0.0027	562960	5.3
	R20210500870_114,12112	K.SLSVLHRM*EDTLTK.F	1645.86	0.00163	3	1	22.62	0	0.0443	0|0	PDE_04074		6.47	1	15.994919 Oxidation (M)	0	2	MASCOT		T
$122-1	PDE_04114	1	1	0.0024	229087	9.02
	R20210500870_114,4246	K.SSDYK.Y	599.267	-0.01069	2	1	20.59	0	0.0175	0|0	PDE_04114		5.55	0		0	2	MASCOT		T
$123-1	PDE_04120	1	1	0.0087	116951	5.48
	R20210500870_114,11866	K.IKVTGDELK.L	1002.58	0.00389	2	1	31.91	0	0.00538	0|0	PDE_04120		6.07	1		0	2	MASCOT		T
$124-1	PDE_04172	1	1	0.0259	34030.2	8.87
	R20210500870_114,14437	K.SLSGISLR.A	832.489	0.00037	2	1	25.23	0	0.0229	0|0	PDE_04172		9.47	0		0	2	MASCOT		T
$125-1	PDE_04234	1	1	0.012	74640.9	8.62
	R20210500870_114,6547	K.FPDDDSVR.L	950.421	0.01217	2	1	20.19	0	0.0201	0|0	PDE_04234		3.93	0		0	2	MASCOT		T
$126-1	PDE_04416	1	1	0.0039	255472	5.94
	R20210500870_114,7903	R.EIGFPVM*IK.A	1049.57	-0.00275	2	1	21.49	0	0.13	0|0	PDE_04416		6.1	0	15.994919 Oxidation (M)	0	2	MASCOT		T
$127-1	PDE_04441	1	1	0.003	257194	5.54
	R20210500870_114,5263	R.QLSDPKK.S	815.462	-0.01088	2	1	20.95	0	0.102	0|0	PDE_04441		8.59	1		0	2	MASCOT		T
$128-1	PDE_04569	1	1	0.0191	51305	5.61
	R20210500870_114,16564	K.TEALTQAFR.K	1036.54	0.00077	2	1	31.76	0	0.00497	0|0	PDE_04569		5.66	0		0	2	MASCOT		T
$129-1	PDE_04764	1	1	0.0307	47038.9	5.22
	R20210500870_114,20025	R.ADTLDPALLRPGR.L	1394.78	0.00076	3	1	27.34	0	0.0112	0|0	PDE_04764		6.01	0		0	2	MASCOT		T
$130-1	PDE_04823	1	1	0.024	50522.9	5.92
$130-2	PDE_00432	1	1	0.0237	51836	5.58
	R20210500870_114,19671	R.LEVGTETLLDK.A ! R.LEVGTETLLDK.S	1217.66	0.00013	2	1	75.77	0	2.41e-07	0|0	PDE_00432 ! PDE_04823		4.14	0		0	2	MASCOT		T
$131-1	PDE_04849	1	1	0.0071	92371.9	5.98
	R20210500870_114,12550	R.LSVGIK.K	616.403	-0.00089	2	1	20.26	0	0.073	0|0	PDE_04849		8.75	0		0	2	MASCOT		T
$132-1	PDE_04971	1	1	0.0148	58723.8	6.63
	R20210500870_114,15792	K.GFVVINQK.G	904.525	-0.00194	2	1	25.12	0	0.0165	0|0	PDE_04971		8.75	0		0	2	MASCOT		T
$133-1	PDE_05030	1	1	0.0159	61207.4	8.86
	R20210500870_114,8709	K.KMETESGAK.I	980.472	0.01605	2	1	20.51	0	0.0378	0|0	PDE_05030		6.14	1		0	2	MASCOT		T
$134-1	PDE_05050	1	1	0.0092	82323.8	5.28
	R20210500870_114,11988	R.IDPLEGK.I	771.425	-0.0129	2	1	36.84	0	0.000849	0|0	PDE_05050		4.37	0		0	2	MASCOT		T
$135-1	PDE_05074	1	1	0.0674	9864.29	9.87
	R20210500870_114,9047	R.LVVTWR.Q	773.467	0.01416	2	1	21.46	0	0.101	0|0	PDE_05074		9.75	0		0	2	MASCOT		T
$136-1	PDE_05098	1	1	0.01	79483.6	7.71
	R20210500870_114,16741	K.LALARAK.L	742.493	0.01128	2	1	20.41	0	0.0464	0|0	PDE_05098		11	1		0	2	MASCOT		T
$137-1	PDE_05146	1	1	0.014	39730.8	5.32
$137-2	PDE_08824	1	1	0.0069	77362.3	8.67
$137-3	PDE_03866	1	1	0.0073	74800.1	6.13
$137-4	PDE_02970	1	1	0.0057	96472.4	5.58
	R20210500870_114,14605	K.ILDLK.G ! R.ILDLK.N ! R.LIDIK.D ! R.LLDIK.R	601.392	0.00066	2	1	23.09	0	0.0358	0|0	PDE_02970 ! PDE_08824 ! PDE_03866 ! PDE_05146		5.84	0		0	2	MASCOT		T
$138-1	PDE_05173	1	1	0.0156	43435.9	5.14
	R20210500870_114,13833	K.FDLENR.C	793.384	0.00123	2	1	22.39	0	0.0291	0|0	PDE_05173		4.37	0		0	2	MASCOT		T
$139-1	PDE_05177	1	1	0.0324	20568.5	9
$139-2	PDE_00777	1	1	0.0326	21052.9	5.57
	R20210500870_114,11694	K.TTILYK.L	738.44	0.00106	2	1	27.39	0	0.00419	0|0	PDE_00777/PDE_05177		8.26	0		0	2	MASCOT		T
$140-1	PDE_05217	1	1	0.019	35535.3	6.04
	R20210500870_114,5789	R.YAHLWK.T	817.436	0.00643	2	1	30.47	0	0.00902	0|0	PDE_05217		8.6	0		0	2	MASCOT		T
$141-1	PDE_05292	1	1	0.0567	14828.4	10.13
	R20210500870_114,18605	K.EAAELWPR.I	971.494	0.00155	2	1	49.24	0	5.78e-05	0|0	PDE_05292		4.53	0		0	2	MASCOT		T
$142-1	PDE_05294	1	1	0.0208	37305.2	5.66
	R20210500870_114,19153	K.VVIDAFR.L	819.472	0.00065	2	1	30.29	0	0.00664	0|0	PDE_05294		5.81	0		0	2	MASCOT		T
$143-1	PDE_05375	1	1	0.0363	22573	10.55
	R20210500870_114,9276	R.LAGKLAR.D	728.478	0.00946	2	1	22.98	0	0.0282	0|0	PDE_05375		11	1		0	2	MASCOT		T
$144-1	PDE_05478	1	1	0.012	66637.1	5.12
	R20210500870_114,4096	K.QVVSDVR.S	802.442	0.00097	2	1	24.17	0	0.05	0|0	PDE_05478		5.84	0		0	2	MASCOT		T
$145-1	PDE_05510	1	1	0.0101	77483.2	7.34
	R20210500870_114,7143	R.DITAGLR.H	745.42	-0.00075	2	1	27.11	0	0.0359	0|0	PDE_05510		5.84	0		0	2	MASCOT		T
$146-1	PDE_05555	1	1	0.0521	22217.8	9.98
	R20210500870_114,8739	R.MKEGVMDRLGK.D	1263.65	-0.0051	2	1	24.32	0	0.0388	0|0	PDE_05555		8.34	2		0	2	MASCOT		T
$147-1	PDE_05556	1	1	0.0271	35962.9	6.85
	R20210500870_114,10079	K.M*RYRGVLVR.Q	1165.66	0.01101	3	1	25.85	0	0.0134	0|0	PDE_05556		11.71	2	15.994919 Oxidation (M)	0	2	MASCOT		T
$148-1	PDE_05568	1	1	0.0123	124428	4.94
	R20210500870_114,18169	K.LLHVAVSDVNDDVR.R	1551.81	-0.00426	3	1	24.79	0	0.0222	0|0	PDE_05568		4.41	0		0	2	MASCOT		T
$149-1	PDE_05592	1	1	0.0032	214305	7.15
	R20210500870_114,22093	R.ILLVLK.A	698.517	0.00101	2	1	21.4	0	0.000362	0|0	PDE_05592		8.75	0		0	2	MASCOT		T
$150-1	PDE_05678	1	1	0.0193	29929.2	9.91
	R20210500870_114,11908	R.ELLYK.R	665.387	0.0029	2	1	21.21	0	0.0261	0|0	PDE_05678		6.1	0		0	2	MASCOT		T
$151-1	PDE_05785	1	1	0.0097	55863.7	7.11
$151-2	PDE_05410	1	1	0.0033	167173	5.17
$151-3	PDE_09915	1	1	0.0072	77486.9	8.32
	R20210500870_114,13693	R.IIPLR.L ! R.LIPIR.F ! R.LLPLR.T	611.424	0.00136	2	1	27.85	0	0.000574	0|0	PDE_09915 ! PDE_05410 ! PDE_05785		9.75	0		0	2	MASCOT		T
$152-1	PDE_05845	1	1	0.0042	186254	5.21
	R20210500870_114,10512	R.AEIDRAR.L	830.448	-0.01457	2	1	20.41	0	0.11	0|0	PDE_05845		6.12	1		0	2	MASCOT		T
$153-1	PDE_05876	1	1	0.0221	28070.8	9.57
	R20210500870_114,4364	R.TGAPCR.K	661.309	0.00266	2	1	32.67	0	0.00208	0|0	PDE_05876		7.91	0		0	2	MASCOT		T
$154-1	PDE_05924	1	1	0.0115	57701.3	6.56
	R20210500870_114,14333	R.ISSIPR.I	672.404	-0.00088	2	1	25.16	0	0.0379	0|0	PDE_05924		9.75	0		0	2	MASCOT		T
$155-1	PDE_05983	1	1	0.0269	28214.4	10.54
	R20210500870_114,8129	K.EVATAIR.A	759.436	0.00301	2	1	22.18	0	0.0802	0|0	PDE_05983		6.1	0		0	2	MASCOT		T
$156-1	PDE_06038	1	1	0.0667	13447.1	10.57
	R20210500870_114,17001	K.ALDRETIK.I	945.536	0.01094	2	1	27.37	0	0.0208	0|0	PDE_06038		6.11	1		0	2	MASCOT		T
$157-1	PDE_06153	1	1	0.0303	47674.5	5.74
	R20210500870_114,24054	R.MSALETHLGSILR.D	1427.77	-0.02192	2	1	31.54	0	0.00463	0|0	PDE_06153		6.5	0		0	2	MASCOT		T
$158-1	PDE_06228	1	1	0.0088	75836	5.58
	R20210500870_114,5568	K.LDDSAR.S	676.326	0.00135	2	1	20.31	0	0.0624	0|0	PDE_06228		4.21	0		0	2	MASCOT		T
$159-1	PDE_06258	1	1	0.0044	126092	6.27
	R20210500870_114,14683	K.YVLLR.S	663.419	-0.00268	2	1	23.19	0	0.00768	0|0	PDE_06258		8.75	0		0	2	MASCOT		T
$160-1	PDE_06342	1	1	0.017	45936.1	8.24
	R20210500870_114,4817	R.KMGLHQK.L	841.471	-0.01621	2	1	24.48	0	0.0132	0|0	PDE_06342		10	1		0	2	MASCOT		T
$161-1	PDE_06452	1	1	0.0099	67997.9	8.73
	R20210500870_114,8703	R.LSADLR.Q	674.383	-0.002	2	1	23.82	0	0.0745	0|0	PDE_06452		5.84	0		0	2	MASCOT		T
$162-1	PDE_06476	1	1	0.0179	60089.3	9.14
	R20210500870_114,16265	R.VLSVGDGIAR.V	986.563	-0.00126	2	1	22.16	0	0.0556	0|0	PDE_06476		5.81	0		0	2	MASCOT		T
$163-1	PDE_06662	1	1	0.003	182728	5.76
$163-2	PDE_08466	1	1	0.0054	103806	6.13
$163-3	PDE_03928	1	1	0.0182	31296.8	8.27
$163-4	PDE_04723	1	1	0.0097	57014.8	8.83
	R20210500870_114,5700	K.EHIIK.G ! K.EHILK.D ! R.EHILK.E ! K.EHLLK.Y	639.382	0.00253	2	1	21.94	0	0.00928	0|0	PDE_03928 ! PDE_06662 ! PDE_08466 ! PDE_04723		6.85	0		0	2	MASCOT		T
$164-1	PDE_06692	1	1	0.017	45432.6	9.12
	R20210500870_114,5458	R.QQPDRAR.V	870.454	0.01034	2	1	20.1	0	0.042	0|0	PDE_06692		9.6	1		0	2	MASCOT		T
$165-1	PDE_06840	1	1	0.0065	122830	5.24
	R20210500870_114,23336	R.FLVTVIK.D	819.534	0.00103	2	1	29.75	0	0.000847	0|0	PDE_06840		8.75	0		0	2	MASCOT		T
$166-1	PDE_06902	1	1	0.0143	61782.9	4.89
	R20210500870_114,3926	R.QSAINAAK.Q	802.442	0.00115	2	1	20.27	0	0.123	0|0	PDE_06902		8.75	0		0	2	MASCOT		T
$167-1	PDE_06915	1	1	0.0222	35488.6	6.09
	R20210500870_114,14652	K.TLVEIGK.K	759.461	-0.00299	2	1	20.38	0	0.0568	0|0	PDE_06915		5.66	0		0	2	MASCOT		T
$168-1	PDE_06976	1	1	0.007	111232	4.97
	R20210500870_114,5309	K.VLVAHDK.A	781.457	0.00114	2	1	21.05	0	0.0338	0|0	PDE_06976		6.71	0		0	2	MASCOT		T
$169-1	PDE_07021	1	1	0.0296	22212.2	5.14
	R20210500870_114,12435	K.LLTPGK.I	628.403	-0.01107	2	1	27.93	0	0.0105	0|0	PDE_07021		8.75	0		0	2	MASCOT		T
$170-1	PDE_07039	1	1	0.0478	28159.5	5.94
	R20210500870_114,14026	K.YYADGEDAYAMK.L	1396.57	-0.0014	2	1	31.32	0	0.00059	0|0	PDE_07039		4.03	0		0	2	MASCOT		T
$171-1	PDE_07061	1	1	0.0116	84366.7	6.22
	R20210500870_114,20719	R.LPLAKNAVR.K	981.62	0.0103	2	1	20.03	0	0.0164	0|0	PDE_07061		11	1		0	2	MASCOT		T
$172-1	PDE_07125	1	1	0.0251	42109.4	5.53
	R20210500870_114,18652	R.IEAVTWNPGR.V	1142.6	-0.00553	2	1	23.11	0	0.0332	0|0	PDE_07125		6	0		0	2	MASCOT		T
$173-1	PDE_07138	1	1	0.0119	92822	5.29
	R20210500870_114,21619	R.AKLTGVCSTR.Y	1092.58	0.0185	2	1	30.65	0	0.00715	0|0	PDE_07138		9.51	1		0	2	MASCOT		T
$174-1	PDE_07148	1	1	0.0186	35319.9	5.47
	R20210500870_114,6883	K.YVAEGK.I	666.346	0.00048	2	1	23.07	0	0.0367	0|0	PDE_07148		6	0		0	2	MASCOT		T
$175-1	PDE_07305	1	1	0.0255	26617.7	5.67
	R20210500870_114,14830	K.EIRALR.K	757.468	0.01084	2	1	29.51	0	0.00896	0|0	PDE_07305		9.7	1		0	2	MASCOT		T
$176-1	PDE_07321	1	1	0.0325	26438.6	9.36
	R20210500870_114,13501	K.EDVRAVEK.D	945.5	0.01086	2	1	27.97	0	0.0152	0|0	PDE_07321		4.68	1		0	2	MASCOT		T
$177-1	PDE_07323	1	1	0.0355	18510.3	7.83
	R20210500870_114,19536	K.LAYEAK.E	694.377	-0.00902	2	1	20.46	0	0.0562	0|0	PDE_07323		6	0		0	2	MASCOT		T
$178-1	PDE_07324	1	1	0.0105	49969.5	5.37
	R20210500870_114,14090	K.IFDVR.T	649.367	0.00142	2	1	20.72	0	0.0407	0|0	PDE_07324		5.84	0		0	2	MASCOT		T
$179-1	PDE_07373	1	1	0.0047	137595	5.7
	R20210500870_114,5270	K.RGLPVK.I	669.441	0.00031	2	1	22.73	0	0.0112	0|0	PDE_07373		11	1		0	2	MASCOT		T
$180-1	PDE_07482	1	1	0.0534	22965.7	4.91
	R20210500870_114,19558	K.VIILGDSGVGK.T	1057.63	0.00127	2	1	30.7	0	0.00681	0|0	PDE_07482		5.81	0		0	2	MASCOT		T
$181-1	PDE_07490	1	1	0.0089	115895	6.8
	R20210500870_114,21835	K.LDDLSVATK.E	961.52	0.01884	2	1	24.15	0	0.0435	0|0	PDE_07490		4.21	0		0	2	MASCOT		T
$182-1	PDE_07491	1	1	0.0183	54815.3	9.1
	R20210500870_114,20975	R.MVVLEMNM*R.R	1138.54	-0.01289	2	1	30.64	0	0.00501	0|0	PDE_07491		5.75	0	15.994919 Oxidation (M)	0	2	MASCOT		T
$183-1	PDE_07500	1	1	0.0087	126401	6.67
	R20210500870_114,11914	R.TPRKWAEVSK.T	1201.67	0.02286	2	1	23.83	0	0.0406	0|0	PDE_07500		9.99	2		0	2	MASCOT		T
$184-1	PDE_07509	1	1	0.0058	111772	5.27
	R20210500870_114,6249	R.KPGPTR.F	655.389	0.00217	2	1	25.95	0	0.00483	0|0	PDE_07509		11	0		0	2	MASCOT		T
$185-1	PDE_07530	1	1	0.0059	93809.8	5.94
$185-2	PDE_08635	1	1	0.0139	40357.6	5.58
	R20210500870_114,16263	R.IMRLR.A ! R.LMRLR.T	688.429	0.01028	2	1	25.54	0	0.0261	0|0	PDE_08635 ! PDE_07530		12	1		0	2	MASCOT		T
$186-1	PDE_07563	1	1	0.0061	110367	5.63
	R20210500870_114,9860	K.ALGLQR.M	657.404	-3e-05	2	1	32.63	0	0.00387	0|0	PDE_07563		9.8	0		0	2	MASCOT		T
$187-1	PDE_07625	1	1	0.0163	35026.2	5.49
	R20210500870_114,6067	R.QTLHR.L	654.368	0.01203	2	1	24.89	0	0.0125	0|0	PDE_07625		9.76	0		0	2	MASCOT		T
$188-1	PDE_07632	1	1	0.0227	37978.7	8.75
	R20210500870_114,11189	K.NELPAGVK.W	827.462	0.00052	2	1	23.93	0	0.0146	0|0	PDE_07632		6	0		0	2	MASCOT		T
$189-1	PDE_07663	1	1	0.0524	23322.1	6.75
$189-2	PDE_09122	1	1	0.0545	22303	5.14
$189-3	PDE_01321	1	1	0.0332	35300.3	6.46
$189-4	PDE_05806	1	1	0.0534	22659.4	5.96
	R20210500870_114,20423	R.LQIWDTAGQER.F ! K.LQIWDTAGQER.F ! R.LQLWDTAGQER.F	1316.66	-0.00513	2	1	63.14	0	3.86e-06	0|0	PDE_01321 ! PDE_05806/PDE_09122 ! PDE_07663		4.37	0		0	2	MASCOT		T
$190-1	PDE_07766	1	1	0.021	46549.9	4.91
	R20210500870_114,9938	K.ISGEGM*PIK.R	947.487	-0.00747	2	1	25.26	0	0.0311	0|0	PDE_07766		6	0	15.994919 Oxidation (M)	0	2	MASCOT		T
$191-1	PDE_07777	1	1	0.0359	19436.8	8.61
	R20210500870_114,9766	R.IDGNVK.R	645.357	0.00269	2	1	25.76	0	0.0256	0|0	PDE_07777		5.84	0		0	2	MASCOT		T
$192-1	PDE_07820	1	1	0.0059	167857	6.09
	R20210500870_114,9229	R.LQSLAQELR.K	1057.6	-0.00242	2	1	30.67	0	0.00891	0|0	PDE_07820		6	0		0	2	MASCOT		T
$193-1	PDE_07825	1	1	0.0333	26826.1	10.28
	R20210500870_114,14354	K.AGFM*PVM*K.V	912.432	-0.01411	2	1	26.16	0	0.00956	0|0	PDE_07825		8.8	0	15.994919 Oxidation (M)	0	2	MASCOT		T
$194-1	PDE_07862	1	1	0.023	32667	6.44
	R20210500870_114,16156	K.LVEGLLK.A	771.497	0.00914	2	1	48.6	0	7.25e-05	0|0	PDE_07862		6	0		0	2	MASCOT		T
$195-1	PDE_07904	1	1	0.0177	49169.2	8.73
	R20210500870_114,4442	K.RSLSVADK.L	875.494	0.01273	2	1	22.73	0	0.0619	0|0	PDE_07904		8.75	1		0	2	MASCOT		T
$196-1	PDE_07932	1	1	0.0102	79128.7	8.79
	R20210500870_114,6617	R.SGGEARR.N	732.375	0.00502	2	1	20.32	0	0.0771	0|0	PDE_07932		9.31	1		0	2	MASCOT		T
$197-1	PDE_07980	1	1	0.0157	41686.8	6.4
	R20210500870_114,9847	R.KPSVEK.G	687.404	-0.00308	2	1	29.47	0	0.0152	0|0	PDE_07980		8.59	0		0	2	MASCOT		T
$198-1	PDE_08018	1	1	0.0169	44450.5	5.42
	R20210500870_114,6475	R.KAM*TNQR.M	864.436	0.01427	2	1	20.06	0	0.0681	0|0	PDE_08018		11	1	15.994919 Oxidation (M)	0	2	MASCOT		T
$199-1	PDE_08056	1	1	0.0077	71568.6	6.67
	R20210500870_114,4083	K.KDIAR.Y	602.362	0.00123	2	1	24.51	0	0.055	0|0	PDE_08056		8.75	1		0	2	MASCOT		T
$200-1	PDE_08123	1	1	0.0028	198798	5.38
	R20210500870_114,6657	R.KDPSK.V	574.319	0.00069	1	1	26.23	0	0.0498	0|0	PDE_08123		8.59	1		0	2	MASCOT		T
$201-1	PDE_08256	1	1	0.0064	101166	6.49
	R20210500870_114,9724	K.LNEDLK.S	731.393	0	2	1	20.49	0	0.132	0|0	PDE_08256		4.37	0		0	2	MASCOT		T
$202-1	PDE_08271	1	1	0.0122	84201.7	6.69
	R20210500870_114,18447	R.IADFGVLHR.N	1027.57	-0.00176	2	1	35.41	0	0.00155	0|0	PDE_08271		6.74	0		0	2	MASCOT		T
$203-1	PDE_08307	1	1	0.0221	39074.1	9.09
	R20210500870_114,18977	R.VELAAQSR.E	873.479	0.01675	2	1	22.31	0	0.0643	0|0	PDE_08307		5.97	0		0	2	MASCOT		T
$204-1	PDE_08322	1	1	0.0044	175540	6.64
	R20210500870_114,7286	K.EMKKDQK.V	906.471	0.00755	2	1	24.49	0	0.0309	0|0	PDE_08322		8.59	2		0	2	MASCOT		T
$205-1	PDE_08366	1	1	0.0105	53056.2	6.13
	R20210500870_114,9882	K.LIEYK.T	665.387	0.00934	2	1	23.74	0	0.0152	0|0	PDE_08366		6	0		0	2	MASCOT		T
$206-1	PDE_08455	1	1	0.0208	83329.9	8.67
	R20210500870_114,22235	R.GEKLDKM*SIAPDTPIR.V	1786.94	-0.00405	2	1	20.39	0	0.069	0|0	PDE_08455		6.12	2	15.994919 Oxidation (M)	0	2	MASCOT		T
$207-1	PDE_08507	1	1	0.0656	13550.4	8.96
	R20210500870_114,9578	R.ENLEQILK.S	986.552	-0.01502	2	1	23.04	0	0.0472	0|0	PDE_08507		4.53	0		0	2	MASCOT		T
$208-1	PDE_08527	1	1	0.0123	44755.8	10.99
	R20210500870_114,13592	R.LTFPK.R	605.366	-0.00048	2	1	23.05	0	0.0216	0|0	PDE_08527		8.75	0		0	2	MASCOT		T
$209-1	PDE_08552	1	1	0.0096	94303.5	6.9
	R20210500870_114,5730	-.M*PQPLSSK.D	903.46	0.00991	2	1	22.52	0	0.0439	0|0	PDE_08552		8.5	0	15.994919 Oxidation (M)	0	2	MASCOT		T
$210-1	PDE_08575	1	1	0.0438	15375.5	10.28
	R20210500870_114,8696	-.M*AVAVK.W	634.359	-0.00193	2	1	20.22	0	0.0903	0|0	PDE_08575		8.5	0	15.994919 Oxidation (M)	0	2	MASCOT		T
$211-1	PDE_08702	1	1	0.0109	69550.2	5.59
	R20210500870_114,12841	R.GRLLTLK.V	800.535	0.00049	2	1	24.56	0	0.0112	0|0	PDE_08702		11	1		0	2	MASCOT		T
$212-1	PDE_08732	1	1	0.0255	26967.1	10.08
	R20210500870_114,16379	M.PAPIER.V	682.388	-0.00046	2	1	35.92	0	0.00116	0|0	PDE_08732		6.43	0		0	2	MASCOT		T
$213-1	PDE_08835	1	1	0.0105	49336.6	6.23
$213-2	PDE_04097	1	1	0.0034	162952	6.84
$213-3	PDE_07743	1	1	0.0081	69375.9	7.61
	R20210500870_114,6378	K.INEIR.H ! K.LNELR.K ! R.LNELR.E	644.373	-0.00025	2	1	22.01	0	0.0818	0|0	PDE_08835 ! PDE_04097 ! PDE_07743		6	0		0	2	MASCOT		T
$214-1	PDE_08913	1	1	0.1667	5154.12	6.11
	R20210500870_114,8924	R.LVFPPSPR.T	912.53	0.00574	2	1	29.59	0	0.005	0|0	PDE_08913		9.75	0		0	2	MASCOT		T
$215-1	PDE_08917	1	1	0.0125	61378.9	5.96
	R20210500870_114,13646	K.IIESTLK.R	803.487	0.00147	2	1	22.32	0	0.0311	0|0	PDE_08917		6	0		0	2	MASCOT		T
$216-1	PDE_08938	1	1	0.0089	99151.4	6.58
	R20210500870_114,11985	K.EKESEAKK.N	948.5	-0.0182	2	1	23.91	0	0.0366	0|0	PDE_08938		6.33	2		0	2	MASCOT		T
$217-1	PDE_08988	1	1	0.0024	233873	6.49
$217-2	PDE_08494	1	1	0.0056	98490.8	6.16
$217-3	PDE_05190	1	1	0.0036	154120	5.29
$217-4	PDE_07852	1	1	0.012	45226.7	8.61
$217-5	PDE_04944	1	1	0.0098	54542.5	5.17
$217-6	PDE_08331	1	1	0.0132	42320.3	4.17
$217-7	PDE_09929	1	1	0.0187	29261.9	6.47
$217-8	PDE_01979	1	1	0.0071	77449.9	6.42
	R20210500870_114,4372	R.IILDK.A ! R.ILIDK.A ! K.ILLDK.S ! K.ILLDK.N ! K.LIIDK.Y ! K.LILDK.N ! K.LLIDK.G ! K.LLLDK.R ! R.LLLDK.V	601.392	-0.00986	2	1	26.66	0	0.0117	0|0	PDE_01979 ! PDE_09929 ! PDE_05190 ! PDE_05190 ! PDE_07852 ! PDE_08988 ! PDE_08494 ! PDE_04944 ! PDE_08331		5.84	0		0	2	MASCOT		T
$218-1	PDE_08996	1	1	0.0103	52723.4	4.38
$218-2	PDE_01071	1	1	0.0021	263066	5.85
	R20210500870_114,12746	K.LLEIK.- ! K.LLELK.D	615.408	0.00036	2	1	32.76	0	0.00283	0|0	PDE_08996 ! PDE_01071		6	0		0	2	MASCOT		T
$219-1	PDE_09025	1	1	0.0133	42123.3	4.59
	R20210500870_114,20302	R.M*KWLR.M	749.413	0.00155	2	1	20.6	0	0.0671	0|0	PDE_09025		11	1	15.994919 Oxidation (M)	0	2	MASCOT		T
$220-1	PDE_09042	1	1	0.0201	79090.7	6.35
	R20210500870_114,9831	K.EAAEKEEAENKGTK.R	1533.74	0.02192	2	1	28.68	0	0.00515	0|0	PDE_09042		4.65	2		0	2	MASCOT		T
$221-1	PDE_09059	1	1	0.0161	33918.2	5.72
$221-2	PDE_03540	1	1	0.0064	87462.3	5.08
$221-3	PDE_00859	1	1	0.0085	65798.2	10.05
	R20210500870_114,17921	R.VIIWR.I ! R.VILWR.S ! K.VLIWR.E	686.435	0.00027	2	1	23.27	0	0.033	0|0	PDE_03540 ! PDE_00859 ! PDE_09059		9.72	0		0	2	MASCOT		T
$222-1	PDE_09156	1	1	0.013	41827.1	9.08
$222-2	PDE_01962	1	1	0.0102	54941.1	4.93
	R20210500870_114,10445	R.NQIPR.M ! R.NQLPR.Q	627.357	0.00052	2	1	26.62	0	0.00632	0|0	PDE_01962 ! PDE_09156		9.75	0		0	2	MASCOT		T
$223-1	PDE_09262	1	1	0.0233	23269.3	9.5
$223-2	PDE_03525	1	1	0.0037	148894	8.55
$223-3	PDE_02837	1	1	0.0106	53065	10.42
$223-4	PDE_06860	1	1	0.0059	91969.1	6.78
	R20210500870_114,14760	K.IIVIR.G ! R.LLVIR.A ! R.LLVLR.Q ! R.LLVLR.G	613.44	0.00156	2	1	27.82	0	0.00116	0|0	PDE_02837 ! PDE_09262 ! PDE_03525 ! PDE_06860		9.75	0		0	2	MASCOT		T
$224-1	PDE_09297	1	1	0.003	189315	9.3
$224-2	PDE_06367	1	1	0.0254	21609.3	5.38
$224-3	PDE_05831	1	1	0.0052	106676	9.99
$224-4	PDE_01969	1	1	0.0144	40752.3	11.68
$224-5	PDE_02776	1	1	0.0037	149433	9.58
	R20210500870_114,4759	K.LEAER.A ! R.LEAER.R ! R.LEAER.K ! K.LEAER.K	617.325	0.00104	2	1	21.1	0	0.0951	0|0	PDE_01969 ! PDE_02776/PDE_06367 ! PDE_05831 ! PDE_09297		4.53	0		0	2	MASCOT		T
$225-1	PDE_09340	1	1	0.0103	53399.7	4.71
	R20210500870_114,6633	R.LLDDR.F	631.341	0.00043	2	1	23.75	0	0.0512	0|0	PDE_09340		4.21	0		0	2	MASCOT		T
$226-1	PDE_09341	1	1	0.0104	75329.1	6.4
	R20210500870_114,16862	K.NLLLVNK.A	813.519	0.00022	2	1	30.06	0	0.00365	0|0	PDE_09341		8.75	0		0	2	MASCOT		T
$227-1	PDE_09361	1	1	0.0236	27345.2	10.97
	R20210500870_114,5085	K.ASTISR.Y	634.352	-0.00049	2	1	35.96	0	0.00207	0|0	PDE_09361		9.8	0		0	2	MASCOT		T
$228-1	PDE_09436	1	1	0.0117	55582.8	6.37
	R20210500870_114,12754	R.VQAILK.T	671.445	-0.00026	2	1	27.15	0	0.008	0|0	PDE_09436		8.72	0		0	2	MASCOT		T
$229-1	PDE_09534	1	1	0.0097	57985.9	6.72
	R20210500870_114,11147	K.NIGWK.F	617.341	0.00059	2	1	20.9	0	0.091	0|0	PDE_09534		8.75	0		0	2	MASCOT		T
$230-1	PDE_09543	1	1	0.0077	73073	5.76
	R20210500870_114,10539	K.NDNKR.S	646.327	-0.00358	2	1	37.14	0	0.00192	0|0	PDE_09543		8.75	1		0	2	MASCOT		T
$231-1	PDE_09565	1	1	0.0088	88895.1	5.86
	R20210500870_114,13968	K.LNNFFLK.V	895.504	0.00338	2	1	21.94	0	0.0294	0|0	PDE_09565		8.75	0		0	2	MASCOT		T
$232-1	PDE_09636	1	1	0.0177	38022	7.72
	R20210500870_114,8604	R.LSNIM*K.A	721.391	0.0019	2	1	23.02	0	0.0397	0|0	PDE_09636		8.75	0	15.994919 Oxidation (M)	0	2	MASCOT		T
$233-1	PDE_09681	1	1	0.0157	33201.5	9.03
$233-2	PDE_09895	1	1	0.0069	79813.1	6.49
	R20210500870_114,5667	K.YDDLK.K ! R.YDDLK.T	653.314	0.0007	2	1	21.6	0	0.0225	0|0	PDE_09681 ! PDE_09895		4.21	0		0	2	MASCOT		T
$234-1	PDE_09739	1	1	0.0108	52091.8	9.12
	R20210500870_114,19668	K.FDIIK.S	635.376	0.00059	2	1	21.53	0	0.0288	0|0	PDE_09739		5.84	0		0	2	MASCOT		T
$235-1	PDE_09758	1	1	0.0097	69007.4	6.3
	R20210500870_114,9298	K.IPMIYK.D	764.437	-0.00604	2	1	20.2	0	0.054	0|0	PDE_09758		8.59	0		0	2	MASCOT		T
$236-1	PDE_09762	1	1	0.0166	52528.4	6.03
	R20210500870_114,6219	R.VSTDEVAR.H	876.442	0.00257	2	1	25.29	0	0.0217	0|0	PDE_09762		4.37	0		0	2	MASCOT		T
$237-1	PDE_09804	1	1	0.0126	44581.8	5.56
	R20210500870_114,4994	R.QLTQR.A	645.368	0.00112	2	1	22.44	0	0.111	0|0	PDE_09804		9.75	0		0	2	MASCOT		T
$238-1	PDE_09879	1	1	0.0073	147594	5.65
	R20210500870_114,20734	K.QKQNLTIYHK.A	1272.71	0.01238	3	1	23.96	0	0.04	0|0	PDE_09879		9.7	1		0	2	MASCOT		T
$239-1	PDE_09977	1	1	0.0067	82230.6	6.29
	R20210500870_114,5699	R.YLAEK.L	623.34	0.00077	2	1	22.71	0	0.0257	0|0	PDE_09977		6	0		0	2	MASCOT		T
$240-1	PDE_09979	1	1	0.0163	39766.6	5.77
	R20210500870_114,6336	R.IINEM*R.A	791.408	0.00219	2	1	25.26	0	0.0262	0|0	PDE_09979		6	0	15.994919 Oxidation (M)	0	2	MASCOT		T
----- summary -----
Total protein	: 305
Total protein group	: 240
UniPepCount	ProteinGroupCount	Percent	ProteinCount	Percent
1	209	0.8708	274	0.8984
2	19	0.0792	19	0.0623
3	5	0.0208	5	0.0164
4	2	0.0083	2	0.0066
5	2	0.0083	2	0.0066
7	2	0.0083	2	0.0066
8	1	0.0042	1	0.0033
