# Supplementary material for: Discovery of a novel translation-machinery-associated protein that positively correlates with cellulase production
Source: Biotechnol Biofuels Bioprod. 2025 Feb 22;18:20. doi: 10.1186/s13068-025-02624-7 (PMC11847360; doi:10.1186/s13068-025-02624-7)
Supplement: Supplementary file 11 — Supplementary material 11: Spreadsheet S6 Proteins interacting with PoTma15 identified through TAP–MS using PoTma15 as the bait. Sheet:Intersection of three samples, proteins observed in the intersection of three Tma15-TAP-1/2/3 samples. Row 4, the bait PoTma15. Sheets:Tma15-TAP-1/2/3, proteins interacting with PoTma15 identified in sample Tma15-TAP-1/2/3, respectively. The proteins are ranked by exponentially modified protein abundance index (emPAI). [file 13068_2025_2624_MOESM11_ESM.xlsx]

## Sheet:  Intersection of three samples 
Proteins interacting with P. oxalicum PoXlnR identified through TAP-MS (intersection of three samples XlnR-TAP-1/2/3)
	Protein	Unique_PepCount			Average Unique_PepCount	Theoretical PepCount	emPAI	Description
		XlnR-TAP-1	XlnR-TAP-2	XlnR-TAP-3
Bait	PDE_07674	22	28	28	26	47	2.5743	gnl|BL_ORD_ID|475954 sp|A1DIC0|XLNR_NEOFI Xylanolytic transcriptional activator xlnR OS=Neosartorya fischeri (strain ATCC 1020 / DSM 3700 / FGSC A1164 / NRRL 181) GN=xlnR PE=3 SV=2
1	PDE_06571	4	3	4	3.66667	10	1.32631	-
2	PDE_03510	2	5	6	4.33333	13	1.15443	gnl|BL_ORD_ID|30226 sp|P0C2C8|ATP7_ASPTN ATP synthase subunit d, mitochondrial OS=Aspergillus terreus (strain NIH 2624 / FGSC A1156) GN=atp7 PE=3 SV=1
3	PDE_05635	1	3	3	2.33333	7	1.15443	gnl|BL_ORD_ID|350449 sp|Q9C2B9|RL38_NEUCR 60S ribosomal protein L38 OS=Neurospora crassa GN=rpl-38 PE=3 SV=1
4	PDE_05908	1	1	3	1.66667	5	1.15443	gnl|BL_ORD_ID|298898 sp|C6Y4C1|PT117_SCHPO Protein pet117, mitochondrial OS=Schizosaccharomyces pombe GN=pet117 PE=2 SV=1
5	PDE_02547	11	12	9	10.6667	35	1.01726	gnl|BL_ORD_ID|292654 sp|O74445|PRS10_SCHPO Probable 26S protease subunit rpt4 OS=Schizosaccharomyces pombe GN=rpt4 PE=2 SV=2
6	PDE_09282	4	6	9	6.33333	21	1.00257	gnl|BL_ORD_ID|415862 sp|Q9P727|SUCA_NEUCR Probable succinyl-CoA ligase [GDP-forming] subunit alpha, mitochondrial OS=Neurospora crassa GN=8D4.130 PE=3 SV=1
7	PDE_07302	5	7	10	7.33333	26	0.914482	gnl|BL_ORD_ID|131377 sp|P04397|GAL10_YEAST Bifunctional protein GAL10 OS=Saccharomyces cerevisiae GN=GAL10 PE=1 SV=2
8	PDE_07735	9	14	17	13.3333	48	0.895736	gnl|BL_ORD_ID|434557 sp|O94501|TCPA_SCHPO T-complex protein 1 subunit alpha OS=Schizosaccharomyces pombe GN=cct1 PE=2 SV=1
9	PDE_05730	4	5	4	4.33333	16	0.865664	gnl|BL_ORD_ID|476201 sp|P47165|XPT1_YEAST Xanthine phosphoribosyltransferase 1 OS=Saccharomyces cerevisiae GN=XPT1 PE=1 SV=1
10	PDE_08458	6	7	4	5.66667	21	0.861407	gnl|BL_ORD_ID|227615 sp|Q2UJU5|MPG1_ASPOR Mannose-1-phosphate guanyltransferase OS=Aspergillus oryzae GN=mpg1 PE=3 SV=1
11	PDE_07008	5	6	6	5.66667	21	0.861407	gnl|BL_ORD_ID|437110 sp|Q9UUZ9|THI4_ASPOR Thiazole biosynthetic enzyme, mitochondrial OS=Aspergillus oryzae GN=thiA PE=3 SV=2
12	PDE_03179	1	5	5	3.66667	14	0.827699	-
13	PDE_05315	2	2	3	2.33333	9	0.8166	gnl|BL_ORD_ID|381778 sp|Q4WI01|RS21_ASPFU 40S ribosomal protein S21 OS=Aspergillus fumigatus GN=rps21 PE=3 SV=1
14	PDE_06464	4	6	6	5.33333	21	0.794602	gnl|BL_ORD_ID|34481 sp|Q870C4|ATPF_PARBR ATP synthase subunit 4, mitochondrial OS=Paracoccidioides brasiliensis GN=ATP4 PE=2 SV=1
15	PDE_08476	4	9	12	8.33333	33	0.78865	gnl|BL_ORD_ID|209434 sp|Q9P4R4|LYS9_MAGGR Saccharopine dehydrogenase [NADP+, L-glutamate-forming] OS=Magnaporthe grisea GN=LYS3 PE=1 SV=2
16	PDE_05070	12	10	11	11	44	0.778279	gnl|BL_ORD_ID|434619 sp|O74341|TCPG_SCHPO T-complex protein 1 subunit gamma OS=Schizosaccharomyces pombe GN=cct3 PE=1 SV=1
17	PDE_08338	3	4	8	5	20	0.778279	gnl|BL_ORD_ID|134013 sp|Q01369|GBLP_NEUCR Guanine nucleotide-binding protein subunit beta-like protein OS=Neurospora crassa GN=cpc-2 PE=3 SV=1
18	PDE_06145	2	6	6	4.66667	19	0.760411	gnl|BL_ORD_ID|468287 sp|P07144|VDAC_NEUCR Mitochondrial outer membrane protein porin OS=Neurospora crassa GN=B7H23.070 PE=2 SV=1
19	PDE_08414	7	12	14	11	45	0.755676	gnl|BL_ORD_ID|7191 sp|P36333|ACSA_PENCH Acetyl-coenzyme A synthetase OS=Penicillium chrysogenum GN=facA PE=3 SV=1
20	PDE_02951	3	6	2	3.66667	15	0.755676	gnl|BL_ORD_ID|398598 sp|Q0CUN7|SAR1_ASPTN Small COPII coat GTPase sar1 OS=Aspergillus terreus (strain NIH 2624 / FGSC A1156) GN=sar1 PE=3 SV=1
21	PDE_04330	2	3	3	2.66667	11	0.747528	gnl|BL_ORD_ID|68182 sp|O74891|COPZ_SCHPO Probable coatomer subunit zeta OS=Schizosaccharomyces pombe GN=ret3 PE=2 SV=1
22	PDE_08686	9	8	11	9.33333	39	0.735067	gnl|BL_ORD_ID|467494 sp|P11593|VATB_NEUCR V-type proton ATPase subunit B OS=Neurospora crassa GN=vma-2 PE=3 SV=1
23	PDE_01858	2	5	3	3.33333	14	0.730196	gnl|BL_ORD_ID|287615 sp|P41893|PPAL_SCHPO Low molecular weight phosphotyrosine protein phosphatase OS=Schizosaccharomyces pombe GN=stp1 PE=2 SV=1
24	PDE_02230	6	14	9	9.66667	41	0.720966	gnl|BL_ORD_ID|115967 sp|P32604|F26_YEAST Fructose-2,6-bisphosphatase OS=Saccharomyces cerevisiae GN=FBP26 PE=1 SV=2
25	PDE_04890	8	9	11	9.33333	40	0.711328	gnl|BL_ORD_ID|451075 sp|P13228|TRP_NEUCR Tryptophan synthase OS=Neurospora crassa GN=trp-3 PE=1 SV=1
26	PDE_07967	29	39	36	34.6667	149	0.708686	gnl|BL_ORD_ID|305131 sp|O93937|PYR1_EMENI Protein pyrABCN OS=Emericella nidulans GN=pyrABCN PE=3 SV=2
27	PDE_05790	9	11	5	8.33333	36	0.704047	gnl|BL_ORD_ID|292778 sp|Q01939|PRS8_YEAST 26S protease regulatory subunit 8 homolog OS=Saccharomyces cerevisiae GN=RPT6 PE=1 SV=4
28	PDE_00860	3	5	1	3	13	0.701254	gnl|BL_ORD_ID|440857 sp|Q5B187|TIM16_EMENI Mitochondrial import inner membrane translocase subunit tim16 OS=Emericella nidulans GN=pam16 PE=3 SV=1
29	PDE_05494	4	8	10	7.33333	32	0.694988	gnl|BL_ORD_ID|51291 sp|Q4WPF8|CCPR_ASPFU Cytochrome c peroxidase, mitochondrial OS=Aspergillus fumigatus GN=ccp1 PE=3 SV=1
30	PDE_09504	2	3	3	2.66667	12	0.668101	gnl|BL_ORD_ID|245543 sp|Q7Z8P9|NDK_ASPFU Nucleoside diphosphate kinase OS=Aspergillus fumigatus GN=ndk1 PE=3 SV=1
31	PDE_02440	4	8	8	6.66667	31	0.640793	gnl|BL_ORD_ID|263332 sp|P16387|ODPA_YEAST Pyruvate dehydrogenase E1 component subunit alpha, mitochondrial OS=Saccharomyces cerevisiae GN=PDA1 PE=1 SV=2
32	PDE_02618	7	10	6	7.66667	36	0.632913	gnl|BL_ORD_ID|292732 sp|P33297|PRS6A_YEAST 26S protease regulatory subunit 6A OS=Saccharomyces cerevisiae GN=RPT5 PE=1 SV=3
33	PDE_07264	2	6	4	4	19	0.623777	gnl|BL_ORD_ID|91813 sp|O42772|DHSB_MYCGR Succinate dehydrogenase [ubiquinone] iron-sulfur subunit, mitochondrial OS=Mycosphaerella graminicola GN=SDH2 PE=3 SV=1
34	PDE_01583	2	2	1	1.66667	8	0.615598	gnl|BL_ORD_ID|516235 sp|O74383|YNV8_SCHPO Uncharacterized protein C3H7.08c OS=Schizosaccharomyces pombe GN=SPBC3H7.08c PE=2 SV=1
35	PDE_02182	6	1	1	2.66667	13	0.603719	gnl|BL_ORD_ID|222676 sp|Q09196|MLR4_SCHPO Myosin regulatory light chain cdc4 OS=Schizosaccharomyces pombe GN=cdc4 PE=1 SV=1
36	PDE_02675	8	10	8	8.66667	43	0.590561	gnl|BL_ORD_ID|434632 sp|P87153|TCPH_SCHPO Probable T-complex protein 1 subunit eta OS=Schizosaccharomyces pombe GN=cct7 PE=1 SV=1
37	PDE_08782	4	5	3	4	20	0.584893	gnl|BL_ORD_ID|293249 sp|Q09682|PSA4_SCHPO Probable proteasome subunit alpha type-4 OS=Schizosaccharomyces pombe GN=SPAC13C5.01c PE=2 SV=1
38	PDE_03215	3	3	6	4	20	0.584893	gnl|BL_ORD_ID|518157 sp|O94401|YQF8_SCHPO L-type lectin-like domain-containing protein C126.08c OS=Schizosaccharomyces pombe GN=SPCC126.08c PE=2 SV=1
39	PDE_03102	8	11	15	11.3333	58	0.568203	gnl|BL_ORD_ID|199159 sp|P55251|LEUC_RHIPU 3-isopropylmalate dehydratase OS=Rhizomucor pusillus GN=LEUA PE=3 SV=1
40	PDE_01175	2	2	3	2.33333	12	0.564748	gnl|BL_ORD_ID|52287 sp|Q01112|CDC42_SCHPO Cell division control protein 42 homolog OS=Schizosaccharomyces pombe GN=cdc42 PE=1 SV=1
41	PDE_01695	2	3	2	2.33333	12	0.564748	gnl|BL_ORD_ID|381508 sp|O74893|RS20_SCHPO 40S ribosomal protein S20 OS=Schizosaccharomyces pombe GN=rps20 PE=1 SV=1
42	PDE_00190	2	6	7	5	26	0.557068	gnl|BL_ORD_ID|279153 sp|Q9P7H3|PHB1_SCHPO Prohibitin-1 OS=Schizosaccharomyces pombe GN=phb1 PE=2 SV=1
43	PDE_00155	1	1	2	1.33333	7	0.550516	gnl|BL_ORD_ID|456187 sp|Q7RYI0|U327_NEUCR UPF0327 protein NCU06495 OS=Neurospora crassa GN=NCU06495 PE=3 SV=1
44	PDE_09309	4	7	6	5.66667	30	0.544859	gnl|BL_ORD_ID|46858 sp|A1CZ92|CARA_NEOFI Carbamoyl-phosphate synthase arginine-specific small chain OS=Neosartorya fischeri (strain ATCC 1020 / DSM 3700 / FGSC A1164 / NRRL 181) GN=cpa1 PE=3 SV=1
45	PDE_04338	3	5	6	4.66667	25	0.536975	gnl|BL_ORD_ID|279165 sp|P50085|PHB2_YEAST Prohibitin-2 OS=Saccharomyces cerevisiae GN=PHB2 PE=1 SV=2
46	PDE_06141	2	5	9	5.33333	29	0.527243	gnl|BL_ORD_ID|512131 sp|O74745|YHF4_SCHPO Uncharacterized protein C1734.04 OS=Schizosaccharomyces pombe GN=SPBC1734.04 PE=2 SV=1
47	PDE_05389	6	8	9	7.66667	42	0.522438	gnl|BL_ORD_ID|419429 sp|P04802|SYDC_YEAST Aspartyl-tRNA synthetase, cytoplasmic OS=Saccharomyces cerevisiae GN=DPS1 PE=1 SV=3
48	PDE_01024	6	7	6	6.33333	35	0.516884	gnl|BL_ORD_ID|315602 sp|P78706|RCO1_NEUCR Transcriptional repressor rco-1 OS=Neurospora crassa GN=rco-1 PE=4 SV=2
49	PDE_06117	3	11	5	6.33333	35	0.516884	gnl|BL_ORD_ID|91437 sp|Q9URS1|DHE4_PENCH NADP-specific glutamate dehydrogenase OS=Penicillium chrysogenum GN=GDH PE=3 SV=1
50	PDE_06826	5	5	4	4.66667	26	0.511775	gnl|BL_ORD_ID|411193 sp|Q09116|SPN2_SCHPO Septin homolog spn2 OS=Schizosaccharomyces pombe GN=spn2 PE=1 SV=2
51	PDE_07812	5	4	5	4.66667	26	0.511775	gnl|BL_ORD_ID|108638 sp|P43555|EMP47_YEAST Protein EMP47 OS=Saccharomyces cerevisiae GN=EMP47 PE=1 SV=1
52	PDE_03916	6	7	5	6	34	0.501311	gnl|BL_ORD_ID|166130 sp|O94225|HOSM_PENCW Homocitrate synthase, mitochondrial OS=Penicillium chrysogenum (strain ATCC 28089 / DSM 1075 / Wisconsin 54-1255) GN=lys1 PE=1 SV=1
53	PDE_05183	1	6	6	4.33333	25	0.490505	gnl|BL_ORD_ID|209379 sp|O14104|LYS12_SCHPO Probable homoisocitrate dehydrogenase OS=Schizosaccharomyces pombe GN=lys12 PE=1 SV=1
54	PDE_07924	2	9	5	5.33333	31	0.486083	gnl|BL_ORD_ID|5542 sp|O13907|ACL2_SCHPO Probable ATP-citrate synthase subunit 2 OS=Schizosaccharomyces pombe GN=SPAC22A12.16 PE=1 SV=1
55	PDE_04537	6	4	7	5.66667	33	0.484968	gnl|BL_ORD_ID|146728 sp|Q7Z8E7|GPD_COLGL Glycerol-3-phosphate dehydrogenase [NAD+] OS=Colletotrichum gloeosporioides PE=2 SV=1
56	PDE_04546	1	3	4	2.66667	16	0.467799	gnl|BL_ORD_ID|312968 sp|O35509|RB11B_RAT Ras-related protein Rab-11B OS=Rattus norvegicus GN=Rab11b PE=2 SV=4
57	PDE_06127	10	12	8	10	61	0.458594	gnl|BL_ORD_ID|326189 sp|Q9UW15|RIR1_NEUCR Ribonucleoside-diphosphate reductase large chain OS=Neurospora crassa GN=rnr-1 PE=1 SV=2
58	PDE_02975	3	5	6	4.66667	29	0.448503	gnl|BL_ORD_ID|211751 sp|O74752|MAS5_SCHPO Mitochondrial protein import protein mas5 OS=Schizosaccharomyces pombe GN=SPBC1734.11 PE=2 SV=1
59	PDE_06805	5	5	12	7.33333	46	0.443512	gnl|BL_ORD_ID|425602 sp|Q9UUF2|SYMC_SCHPO Probable methionyl-tRNA synthetase, cytoplasmic OS=Schizosaccharomyces pombe GN=SPBC17A3.04c PE=2 SV=1
60	PDE_09593	3	3	4	3.33333	21	0.44122	gnl|BL_ORD_ID|273657 sp|Q9UW83|PDX1_EMENI Pyridoxine biosynthesis protein pyroA OS=Emericella nidulans GN=pyroA PE=3 SV=1
61	PDE_00370	10	9	17	12	76	0.43845	gnl|BL_ORD_ID|249534 sp|P22944|NIR_EMENI Nitrite reductase [NAD(P)H] OS=Emericella nidulans GN=niiA PE=3 SV=2
62	PDE_08724	3	3	3	3	19	0.43845	gnl|BL_ORD_ID|464232 sp|Q96WV0|UREG_SCHPO Uncharacterized urease accessory protein ureG-like OS=Schizosaccharomyces pombe GN=SPCPB16A4.05c PE=2 SV=1
63	PDE_00568	4	2	2	2.66667	17	0.435036	gnl|BL_ORD_ID|510193 sp|O14290|YF14_SCHPO Uncharacterized protein C9E9.04 OS=Schizosaccharomyces pombe GN=SPAC9E9.04 PE=2 SV=1
64	PDE_03828	1	3	3	2.33333	15	0.430723	gnl|BL_ORD_ID|246407 sp|P24919|NDUA5_NEUCR NADH-ubiquinone oxidoreductase 29.9 kDa subunit, mitochondrial OS=Neurospora crassa GN=nuo-32 PE=1 SV=1
65	PDE_06474	2	4	6	4	26	0.425103	gnl|BL_ORD_ID|232093 sp|Q9P786|MTD1_SCHPO Methylenetetrahydrofolate dehydrogenase [NAD+] OS=Schizosaccharomyces pombe GN=mtd1 PE=2 SV=1
66	PDE_09471	1	2	3	2	13	0.425103	gnl|BL_ORD_ID|509203 sp|O13770|YE98_SCHPO Uncharacterized membrane protein C17A5.08 OS=Schizosaccharomyces pombe GN=SPAC17A5.08 PE=2 SV=1
67	PDE_07521	9	10	10	9.66667	63	0.423768	gnl|BL_ORD_ID|365019 sp|Q7S8R8|RPN1_NEUCR 26S proteasome regulatory subunit rpn-1 OS=Neurospora crassa GN=rpn-1 PE=3 SV=2
68	PDE_02692	6	6	5	5.66667	37	0.42283	gnl|BL_ORD_ID|234403 sp|O13965|MUG70_SCHPO Meiotically up-regulated gene 70 protein OS=Schizosaccharomyces pombe GN=mug70 PE=1 SV=1
69	PDE_09222	4	4	3	3.66667	24	0.421601	gnl|BL_ORD_ID|113091 sp|P78790|ETFA_SCHPO Probable electron transfer flavoprotein subunit alpha, mitochondrial OS=Schizosaccharomyces pombe GN=SPAC27D7.06 PE=2 SV=3
70	PDE_03657	2	3	3	2.66667	18	0.406527	gnl|BL_ORD_ID|505267 sp|O14324|YB79_SCHPO Uncharacterized membrane protein C16E9.09c OS=Schizosaccharomyces pombe GN=SPBC16E9.09c PE=2 SV=1
71	PDE_03974	2	2	4	2.66667	18	0.406527	gnl|BL_ORD_ID|267687 sp|P22008|P5CR_PSEAE Pyrroline-5-carboxylate reductase OS=Pseudomonas aeruginosa GN=proC PE=1 SV=2
72	PDE_06661	1	2	1	1.33333	9	0.406527	gnl|BL_ORD_ID|440911 sp|Q9USM7|TIM23_SCHPO Mitochondrial import inner membrane translocase subunit tim23 OS=Schizosaccharomyces pombe GN=tim23 PE=2 SV=1
73	PDE_09921	5	4	6	5	34	0.403004	gnl|BL_ORD_ID|92665 sp|P46681|DLD2_YEAST D-lactate dehydrogenase [cytochrome] 2, mitochondrial OS=Saccharomyces cerevisiae GN=DLD2 PE=1 SV=1
74	PDE_03644	2	2	7	3.66667	25	0.401737	gnl|BL_ORD_ID|177949 sp|P25605|ILV6_YEAST Acetolactate synthase small subunit, mitochondrial OS=Saccharomyces cerevisiae GN=ILV6 PE=1 SV=2
75	PDE_00191	1	1	1	1	7	0.389495	gnl|BL_ORD_ID|309590 sp|P48503|QCR8_NEUCR Cytochrome b-c1 complex subunit 8 OS=Neurospora crassa GN=qcr-8 PE=1 SV=1
76	PDE_03064	4	3	4	3.66667	26	0.383648	gnl|BL_ORD_ID|118158 sp|Q06099|FADH_CANMA S-(hydroxymethyl)glutathione dehydrogenase OS=Candida maltosa GN=FDH1 PE=3 SV=1
77	PDE_07075	2	7	10	6.33333	45	0.382741	gnl|BL_ORD_ID|440919 sp|O60084|TIM44_SCHPO Mitochondrial import inner membrane translocase subunit tim44 OS=Schizosaccharomyces pombe GN=tim44 PE=2 SV=1
78	PDE_01818	2	5	3	3.33333	24	0.376857	gnl|BL_ORD_ID|91274 sp|P13663|DHAS_YEAST Aspartate-semialdehyde dehydrogenase OS=Saccharomyces cerevisiae GN=HOM2 PE=1 SV=1
79	PDE_05849	2	2	1	1.66667	12	0.376857	gnl|BL_ORD_ID|17200 sp|Q6CA53|APT_YARLI Adenine phosphoribosyltransferase OS=Yarrowia lipolytica GN=APT1 PE=3 SV=1
80	PDE_07734	6	4	7	5.66667	41	0.374711	gnl|BL_ORD_ID|512440 sp|O60155|YHY6_SCHPO Putative prolyl-tRNA synthetase C19C7.06 OS=Schizosaccharomyces pombe GN=SPBC19C7.06 PE=2 SV=1
81	PDE_02075	5	5	5	5	37	0.365008	gnl|BL_ORD_ID|247709 sp|P87185|NFS1_CANAL Cysteine desulfurase, mitochondrial OS=Candida albicans GN=NFS1 PE=3 SV=1
82	PDE_00140	7	4	10	7	52	0.363375	gnl|BL_ORD_ID|450908 sp|P24773|TRPG_PENCH Anthranilate synthase component 2 OS=Penicillium chrysogenum GN=trpC PE=4 SV=1
83	PDE_00638	6	9	8	7.66667	57	0.363022	gnl|BL_ORD_ID|279450 sp|Q8YWW1|PHK1_NOSS1 Probable phosphoketolase 1 OS=Nostoc sp. (strain PCC 7120 / UTEX 2576) GN=all1483 PE=3 SV=1
84	PDE_01345	1	2	7	3.33333	25	0.359356	gnl|BL_ORD_ID|165403 sp|Q7WUM8|HMP_RHIME Flavohemoprotein OS=Rhizobium meliloti GN=hmp PE=3 SV=2
85	PDE_04142	5	5	7	5.66667	43	0.354512	gnl|BL_ORD_ID|211539 sp|Q6TU48|MAOX_DICDI NADP-dependent malic enzyme OS=Dictyostelium discoideum GN=malA PE=2 SV=1
86	PDE_05188	4	7	5	5.33333	41	0.349215	gnl|BL_ORD_ID|193352 sp|Q12669|KPYK_ASPNG Pyruvate kinase OS=Aspergillus niger GN=pkiA PE=3 SV=1
87	PDE_08336	3	2	2	2.33333	18	0.347813	gnl|BL_ORD_ID|442326 sp|Q5B5L5|TMEDA_EMENI Endoplasmic reticulum vesicle protein 25 OS=Emericella nidulans GN=erv25 PE=3 SV=1
88	PDE_04033	2	3	2	2.33333	18	0.347813	gnl|BL_ORD_ID|412567 sp|P36057|SRPB_YEAST Signal recognition particle receptor subunit beta OS=Saccharomyces cerevisiae GN=SRP102 PE=1 SV=1
89	PDE_09048	3	5	4	4	31	0.34596	gnl|BL_ORD_ID|26865 sp|P22768|ASSY_YEAST Argininosuccinate synthase OS=Saccharomyces cerevisiae GN=ARG1 PE=1 SV=2
90	PDE_00613	2	2	1	1.66667	13	0.343399	gnl|BL_ORD_ID|108628 sp|P32803|EMP24_YEAST Endosomal protein P24B OS=Saccharomyces cerevisiae GN=EMP24 PE=1 SV=1
91	PDE_05651	5	17	9	10.3333	81	0.341442	gnl|BL_ORD_ID|305011 sp|O93918|PYC_ASPTE Pyruvate carboxylase OS=Aspergillus terreus GN=pyc PE=2 SV=1
92	PDE_01648	1	7	13	7	55	0.340518	gnl|BL_ORD_ID|91791 sp|Q9UTJ7|DHSA_SCHPO Probable succinate dehydrogenase [ubiquinone] flavoprotein subunit, mitochondrial OS=Schizosaccharomyces pombe GN=sdh1 PE=2 SV=1
93	PDE_00873	2	2	6	3.33333	27	0.328791	gnl|BL_ORD_ID|24097 sp|P32449|AROG_YEAST Phospho-2-dehydro-3-deoxyheptonate aldolase, tyrosine-inhibited OS=Saccharomyces cerevisiae GN=ARO4 PE=1 SV=2
94	PDE_05392	6	10	9	8.33333	68	0.326017	gnl|BL_ORD_ID|68130 sp|P87140|COPG_SCHPO Probable coatomer subunit gamma OS=Schizosaccharomyces pombe GN=sec21 PE=1 SV=1
95	PDE_03241	2	5	4	3.66667	30	0.325019	gnl|BL_ORD_ID|19399 sp|Q9P3I3|ARGD_NEUCR Acetylornithine aminotransferase, mitochondrial OS=Neurospora crassa GN=arg-8 PE=3 SV=1
96	PDE_00520	3	4	6	4.33333	36	0.319381	gnl|BL_ORD_ID|68091 sp|P48444|COPD_HUMAN Coatomer subunit delta OS=Homo sapiens GN=ARCN1 PE=1 SV=1
97	PDE_03746	3	1	5	3	25	0.318257	gnl|BL_ORD_ID|483901 sp|O06179|Y1533_MYCTU Putative monooxygenase Rv1533 OS=Mycobacterium tuberculosis GN=Rv1533 PE=3 SV=1
98	PDE_08546	2	3	5	3.33333	28	0.315369	gnl|BL_ORD_ID|450365 sp|O60122|TRPD_SCHPO Anthranilate phosphoribosyltransferase OS=Schizosaccharomyces pombe GN=trp4 PE=2 SV=1
99	PDE_02217	5	2	8	5	42	0.315369	gnl|BL_ORD_ID|462493 sp|P28274|URA7_YEAST CTP synthase 1 OS=Saccharomyces cerevisiae GN=URA7 PE=1 SV=2
100	PDE_07675	4	5	2	3.66667	31	0.313045	gnl|BL_ORD_ID|500670 sp|Q58087|Y674_METJA Uncharacterized protein MJ0674 OS=Methanocaldococcus jannaschii GN=MJ0674 PE=4 SV=1
101	PDE_08049	10	12	9	10.3333	88	0.310461	gnl|BL_ORD_ID|505072 sp|Q10094|YAOF_SCHPO Uncharacterized protein C11D3.15 OS=Schizosaccharomyces pombe GN=SPAC11D3.15 PE=2 SV=1
102	PDE_09910	3	1	3	2.33333	20	0.308177	gnl|BL_ORD_ID|292462 sp|P77541|PRPB_ECOLI Methylisocitrate lyase OS=Escherichia coli (strain K12) GN=prpB PE=1 SV=3
103	PDE_03374	2	2	3	2.33333	21	0.29155	gnl|BL_ORD_ID|437031 sp|Q5T1C6|THEM4_HUMAN Thioesterase superfamily member 4 OS=Homo sapiens GN=THEM4 PE=1 SV=1
104	PDE_05108	2	2	2	2	18	0.29155	gnl|BL_ORD_ID|392857 sp|Q4WYK1|RSSA_ASPFU 40S ribosomal protein S0 OS=Aspergillus fumigatus GN=rps0 PE=3 SV=1
105	PDE_07513	2	1	4	2.33333	22	0.276617	gnl|BL_ORD_ID|417694 sp|Q4WVE5|SVF1_ASPFU Survival factor 1 OS=Aspergillus fumigatus GN=svf1 PE=3 SV=1
106	PDE_09062	3	3	10	5.33333	51	0.272258	gnl|BL_ORD_ID|505276 sp|O59672|YB89_SCHPO Uncharacterized ABC transporter ATP-binding protein C29A3.09c OS=Schizosaccharomyces pombe GN=SPBC29A3.09c PE=2 SV=1
107	PDE_03490	3	3	3	3	29	0.268961	gnl|BL_ORD_ID|40542 sp|P32451|BIOB_YEAST Biotin synthase, mitochondrial OS=Saccharomyces cerevisiae GN=BIO2 PE=1 SV=2
108	PDE_02271	8	7	13	9.33333	91	0.26638	gnl|BL_ORD_ID|423043 sp|P38088|SYG_YEAST Glycyl-tRNA synthetase 1 OS=Saccharomyces cerevisiae GN=GRS1 PE=1 SV=1
109	PDE_02839	4	6	10	6.66667	65	0.26638	gnl|BL_ORD_ID|213575 sp|P30666|MCM3_SCHPO DNA replication licensing factor mcm3 OS=Schizosaccharomyces pombe GN=mcm3 PE=1 SV=2
110	PDE_08454	2	3	5	3.33333	33	0.261857	gnl|BL_ORD_ID|142819 sp|Q0IID9|GLPK_BOVIN Glycerol kinase OS=Bos taurus GN=GK PE=2 SV=1
111	PDE_02621	1	1	6	2.66667	27	0.255352	gnl|BL_ORD_ID|14594 sp|Q9URX7|ANM1_SCHPO Probable protein arginine N-methyltransferase OS=Schizosaccharomyces pombe GN=SPAC890.07c PE=1 SV=2
112	PDE_03126	1	2	2	1.66667	17	0.253254	gnl|BL_ORD_ID|293264 sp|Q9UT97|PSA5_SCHPO Probable proteasome subunit alpha type-5 OS=Schizosaccharomyces pombe GN=SPAC323.02c PE=1 SV=1
113	PDE_06586	1	2	2	1.66667	17	0.253254	gnl|BL_ORD_ID|232110 sp|P0C0Y4|MTDH_ALTAL Probable NADP-dependent mannitol dehydrogenase OS=Alternaria alternata PE=1 SV=2
114	PDE_00683	6	6	9	7	72	0.250899	gnl|BL_ORD_ID|68069 sp|Q9UUF7|COPB_SCHPO Coatomer subunit beta OS=Schizosaccharomyces pombe GN=sec26 PE=2 SV=1
115	PDE_08777	1	4	2	2.33333	24	0.250899	gnl|BL_ORD_ID|208549 sp|Q9USM4|LUC7_SCHPO U1 snRNP-associated protein usp106 OS=Schizosaccharomyces pombe GN=usp106 PE=1 SV=1
116	PDE_00660	3	2	3	2.66667	28	0.245197	gnl|BL_ORD_ID|518152 sp|O94394|YQF1_SCHPO Uncharacterized WD repeat-containing protein C126.01c OS=Schizosaccharomyces pombe GN=SPCC126.01c PE=2 SV=2
117	PDE_03234	1	2	2	1.66667	18	0.237635	gnl|BL_ORD_ID|36270 sp|Q9P602|ATPO_NEUCR ATP synthase subunit 5, mitochondrial OS=Neurospora crassa GN=atp-5 PE=3 SV=2
118	PDE_03737	5	7	6	6	65	0.236823	gnl|BL_ORD_ID|512393 sp|Q8WZK0|YHRA_SCHPO Uncharacterized RNA-binding protein C839.10 OS=Schizosaccharomyces pombe GN=SPBC839.10 PE=2 SV=1
119	PDE_02707	2	2	2	2	22	0.232847	gnl|BL_ORD_ID|333096 sp|Q9P720|RL16_NEUCR 60S ribosomal protein L16 OS=Neurospora crassa GN=rpl-16 PE=3 SV=1
120	PDE_06831	3	5	5	4.33333	48	0.231056	gnl|BL_ORD_ID|146720 sp|A7DZP8|GPDM_MESAU Glycerol-3-phosphate dehydrogenase, mitochondrial OS=Mesocricetus auratus GN=GPD2 PE=1 SV=1
121	PDE_09456	1	3	4	2.66667	30	0.227125	gnl|BL_ORD_ID|411195 sp|P48009|SPN4_SCHPO Septin homolog spn4 OS=Schizosaccharomyces pombe GN=spn4 PE=1 SV=1
122	PDE_05144	2	2	1	1.66667	19	0.223825	gnl|BL_ORD_ID|387662 sp|O43105|RS7_NEUCR 40S ribosomal protein S7 OS=Neurospora crassa GN=rps-7 PE=3 SV=2
123	PDE_05608	1	5	8	4.66667	56	0.211528	gnl|BL_ORD_ID|103950 sp|B6H460|EFGM_PENCW Elongation factor G, mitochondrial OS=Penicillium chrysogenum (strain ATCC 28089 / DSM 1075 / Wisconsin 54-1255) GN=mef1 PE=3 SV=1
124	PDE_04746	2	4	3	3	37	0.205261	gnl|BL_ORD_ID|131506 sp|P04385|GAL1_YEAST Galactokinase OS=Saccharomyces cerevisiae GN=GAL1 PE=1 SV=4
125	PDE_07478	1	6	3	3.33333	42	0.200508	gnl|BL_ORD_ID|511130 sp|O94565|YGD8_SCHPO Uncharacterized mannosyltransferase C1773.08c OS=Schizosaccharomyces pombe GN=SPBC1773.08c PE=2 SV=1
126	PDE_02881	1	1	3	1.66667	21	0.200508	gnl|BL_ORD_ID|267706 sp|Q12740|P5CR_ZALAR Pyrroline-5-carboxylate reductase OS=Zalerion arboricola GN=P5CR PE=2 SV=1
127	PDE_02722	2	3	3	2.66667	34	0.19793	gnl|BL_ORD_ID|222444 sp|P32490|MKK1_YEAST MAP kinase kinase MKK1/SSP32 OS=Saccharomyces cerevisiae GN=MKK1 PE=1 SV=1
128	PDE_04959	2	5	1	2.66667	34	0.19793	gnl|BL_ORD_ID|472636 sp|P52917|VPS4_YEAST Vacuolar protein sorting-associated protein 4 OS=Saccharomyces cerevisiae GN=VPS4 PE=1 SV=1
129	PDE_04060	1	2	1	1.33333	17	0.19793	gnl|BL_ORD_ID|334284 sp|Q8TFH1|RL18B_SCHPO 60S ribosomal protein L18-B OS=Schizosaccharomyces pombe GN=rpl18b PE=1 SV=1
130	PDE_03733	1	1	1	1	13	0.193777	gnl|BL_ORD_ID|511013 sp|P42937|YG4E_YEAST Uncharacterized protein YGR203W OS=Saccharomyces cerevisiae GN=YGR203W PE=1 SV=1
131	PDE_03162	4	5	10	6.33333	84	0.189589	gnl|BL_ORD_ID|204353 sp|A2QCJ2|LONM_ASPNC Lon protease homolog, mitochondrial OS=Aspergillus niger (strain CBS 513.88 / FGSC A1513) GN=pim1 PE=3 SV=1
132	PDE_01755	1	3	2	2	27	0.185971	gnl|BL_ORD_ID|399806 sp|P23833|SCO1_YEAST Protein SCO1, mitochondrial OS=Saccharomyces cerevisiae GN=SCO1 PE=1 SV=1
133	PDE_07502	1	1	2	1.33333	18	0.185971	gnl|BL_ORD_ID|467672 sp|O59941|VATD_NEUCR V-type proton ATPase subunit D OS=Neurospora crassa GN=vma-8 PE=2 SV=2
134	PDE_03177	4	3	4	3.66667	50	0.18395	gnl|BL_ORD_ID|79302 sp|O60184|CYC8_SCHPO General transcriptional corepressor ssn6 OS=Schizosaccharomyces pombe GN=ssn6 PE=1 SV=1
135	PDE_03915	3	2	4	3	42	0.178769	gnl|BL_ORD_ID|405122 sp|Q05567|SGPL_YEAST Sphingosine-1-phosphate lyase OS=Saccharomyces cerevisiae GN=DPL1 PE=1 SV=1
136	PDE_09818	1	1	4	2	28	0.178769	gnl|BL_ORD_ID|411194 sp|P48008|SPN3_SCHPO Septin homolog spn3 OS=Schizosaccharomyces pombe GN=spn3 PE=1 SV=3
137	PDE_07158	2	4	1	2.33333	34	0.17119	gnl|BL_ORD_ID|277996 sp|P41756|PGK_ASPOR Phosphoglycerate kinase OS=Aspergillus oryzae GN=pgkA PE=3 SV=1
138	PDE_08009	1	2	5	2.66667	39	0.170513	gnl|BL_ORD_ID|4594 sp|P45867|ACDA_BACSU Acyl-CoA dehydrogenase OS=Bacillus subtilis GN=acdA PE=2 SV=1
139	PDE_02046	4	4	5	4.33333	64	0.168714	gnl|BL_ORD_ID|213556 sp|P40377|MCM2_SCHPO DNA replication licensing factor mcm2 OS=Schizosaccharomyces pombe GN=mcm2 PE=1 SV=1
140	PDE_01481	2	3	5	3.33333	50	0.165914	gnl|BL_ORD_ID|289138 sp|Q55905|PPSA_SYNY3 Phosphoenolpyruvate synthase OS=Synechocystis sp. (strain PCC 6803) GN=ppsA PE=3 SV=1
141	PDE_02599	1	1	1	1	15	0.165914	gnl|BL_ORD_ID|341498 sp|O14388|RL27A_SCHPO 60S ribosomal protein L27-A OS=Schizosaccharomyces pombe GN=rpl27a PE=2 SV=2
142	PDE_04341	2	11	2	5	79	0.156888	gnl|BL_ORD_ID|213582 sp|P29458|MCM4_SCHPO DNA replication licensing factor mcm4 OS=Schizosaccharomyces pombe GN=mcm4 PE=1 SV=2
143	PDE_01550	2	3	2	2.33333	37	0.15628	gnl|BL_ORD_ID|129483 sp|Q99078|FUZ7_USTMA Dual specificity protein kinase FUZ7 OS=Ustilago maydis GN=FUZ7 PE=3 SV=2
144	PDE_08580	3	6	5	4.66667	78	0.147702	gnl|BL_ORD_ID|263186 sp|P20967|ODO1_YEAST 2-oxoglutarate dehydrogenase, mitochondrial OS=Saccharomyces cerevisiae GN=KGD1 PE=1 SV=2
145	PDE_09757	1	1	3	1.66667	29	0.141488	gnl|BL_ORD_ID|185397 sp|Q9FS87|IVD2_SOLTU Isovaleryl-CoA dehydrogenase 2, mitochondrial (Fragment) OS=Solanum tuberosum GN=IVD2 PE=1 SV=1
146	PDE_03681	1	3	2	2	35	0.140625	gnl|BL_ORD_ID|174846 sp|P32481|IF2G_YEAST Eukaryotic translation initiation factor 2 subunit gamma OS=Saccharomyces cerevisiae GN=GCD11 PE=1 SV=1
147	PDE_05914	6	4	7	5.66667	101	0.137904	gnl|BL_ORD_ID|364230 sp|A5DHT2|RPB2_PICGU DNA-directed RNA polymerase II subunit RPB2 OS=Pichia guilliermondii GN=RPB2 PE=3 SV=3
148	PDE_07819	1	3	3	2.33333	42	0.136464	gnl|BL_ORD_ID|407994 sp|Q09699|SNF5_SCHPO SWI/SNF chromatin-remodeling complex subunit snf5 OS=Schizosaccharomyces pombe GN=snf5 PE=1 SV=1
149	PDE_01569	1	2	2	1.66667	31	0.131784	gnl|BL_ORD_ID|134226 sp|Q2KHZ9|GCDH_BOVIN Glutaryl-CoA dehydrogenase, mitochondrial OS=Bos taurus GN=GCDH PE=2 SV=1
150	PDE_05826	1	1	2	1.33333	25	0.130663	gnl|BL_ORD_ID|476524 sp|A1D9C9|XYL2_NEOFI Probable D-xylulose reductase A OS=Neosartorya fischeri (strain ATCC 1020 / DSM 3700 / FGSC A1164 / NRRL 181) GN=xdhA PE=3 SV=1
151	PDE_00083	1	1	4	2	38	0.128838	gnl|BL_ORD_ID|107455 sp|P70541|EI2BG_RAT Translation initiation factor eIF-2B subunit gamma OS=Rattus norvegicus GN=Eif2b3 PE=2 SV=2
152	PDE_08919	1	2	1	1.33333	26	0.125336	gnl|BL_ORD_ID|52663 sp|Q00646|CDK1_EMENI Cell division control protein 2 OS=Emericella nidulans GN=nimX PE=2 SV=1
153	PDE_07902	1	2	2	1.66667	33	0.123324	gnl|BL_ORD_ID|522891 sp|P53303|ZPR1_YEAST Zinc finger protein ZPR1 OS=Saccharomyces cerevisiae GN=ZPR1 PE=1 SV=1
154	PDE_00288	2	3	4	3	60	0.122018	gnl|BL_ORD_ID|47462 sp|P34237|CASP_YEAST Protein CASP OS=Saccharomyces cerevisiae GN=COY1 PE=1 SV=2
155	PDE_05824	2	3	3	2.66667	55	0.118111	-
156	PDE_03775	2	5	1	2.66667	58	0.111673	gnl|BL_ORD_ID|213614 sp|O75001|MCM7_SCHPO DNA replication licensing factor mcm7 OS=Schizosaccharomyces pombe GN=mcm7 PE=1 SV=1
157	PDE_01020	1	1	1	1	23	0.105295	gnl|BL_ORD_ID|430173 sp|P04803|SYWM_YEAST Tryptophanyl-tRNA synthetase, mitochondrial OS=Saccharomyces cerevisiae GN=MSW1 PE=1 SV=2
158	PDE_09902	1	1	1	1	23	0.105295	gnl|BL_ORD_ID|127120 sp|Q92250|FPPS_NEUCR Farnesyl pyrophosphate synthase OS=Neurospora crassa GN=fpp PE=3 SV=2
159	PDE_04802	1	1	1	1	23	0.105295	gnl|BL_ORD_ID|11875 sp|Q9HGY9|ALF_ASPOR Fructose-bisphosphate aldolase OS=Aspergillus oryzae GN=fbaA PE=2 SV=2
160	PDE_02756	1	2	2	1.66667	44	0.0911358	gnl|BL_ORD_ID|652 sp|Q9UT08|2AAA_SCHPO Protein phosphatase PP2A regulatory subunit A OS=Schizosaccharomyces pombe GN=paa1 PE=2 SV=1
161	PDE_00455	1	1	1	1	27	0.089023	gnl|BL_ORD_ID|430357 sp|Q6TGS6|SYYC_DANRE Tyrosyl-tRNA synthetase, cytoplasmic OS=Danio rerio GN=yars PE=2 SV=2
162	PDE_04818	2	1	1	1.33333	38	0.0841459	gnl|BL_ORD_ID|278779 sp|Q4WY53|PGM_ASPFU Phosphoglucomutase OS=Aspergillus fumigatus GN=pgmA PE=3 SV=1
163	PDE_00239	1	1	1	1	30	0.0797752	-
164	PDE_00582	5	2	4	3.66667	114	0.0768712	gnl|BL_ORD_ID|364212 sp|P36594|RPB1_SCHPO DNA-directed RNA polymerase II subunit rpb1 OS=Schizosaccharomyces pombe GN=rpb1 PE=1 SV=1
165	PDE_05046	1	1	1	1	35	0.0680004	-
166	PDE_08233	1	1	2	1.33333	49	0.0646599	gnl|BL_ORD_ID|107448 sp|P56287|EI2BE_SCHPO Probable translation initiation factor eIF-2B subunit epsilon OS=Schizosaccharomyces pombe GN=tif225 PE=1 SV=1
167	PDE_09899	1	1	2	1.33333	50	0.0633266	gnl|BL_ORD_ID|153151 sp|O93869|GYS_NEUCR Glycogen [starch] synthase OS=Neurospora crassa GN=7F4.080 PE=2 SV=2
168	PDE_01811	1	1	1	1	48	0.0491397	gnl|BL_ORD_ID|196834 sp|Q40153|LE14B_LITER LEC14B protein OS=Lithospermum erythrorhizon PE=2 SV=1
169	PDE_04098	2	3	4	3	186	0.0378367	gnl|BL_ORD_ID|134827 sp|P33892|GCN1_YEAST Translational activator GCN1 OS=Saccharomyces cerevisiae GN=GCN1 PE=1 SV=1
170	PDE_01384	1	1	1	1	63	0.0372251	gnl|BL_ORD_ID|136583 sp|Q09785|GCSP_SCHPO Putative glycine dehydrogenase [decarboxylating], mitochondrial OS=Schizosaccharomyces pombe GN=SPAC13G6.06c PE=2 SV=1
171	PDE_07073	1	1	1	1	66	0.0355034	gnl|BL_ORD_ID|323562 sp|Q69ZJ7|RIC1_MOUSE Protein RIC1 homolog OS=Mus musculus GN=Kiaa1432 PE=2 SV=2
172	PDE_08058	1	1	1	1	74	0.0316052	gnl|BL_ORD_ID|192069 sp|Q86Z98|KINH_GIBMO Kinesin heavy chain OS=Gibberella moniliformis GN=KLP1 PE=3 SV=1

## Sheet: XlnR-TAP-1
Proteins interacting with PoXlnR identified in sample XlnR-TAP-1
Proteins	PepCount Sequence	UniquePepCount MH+
PDE_07967	31	29	gnl|BL_ORD_ID|305131 sp|O93937|PYR1_EMENI Protein pyrABCN OS=Emericella nidulans GN=pyrABCN PE=3 SV=2
PDE_07674	51	22	gnl|BL_ORD_ID|475954 sp|A1DIC0|XLNR_NEOFI Xylanolytic transcriptional activator xlnR OS=Neosartorya fischeri (strain ATCC 1020 / DSM 3700 / FGSC A1164 / NRRL 181) GN=xlnR PE=3 SV=2
PDE_05070	13	12	gnl|BL_ORD_ID|434619 sp|O74341|TCPG_SCHPO T-complex protein 1 subunit gamma OS=Schizosaccharomyces pombe GN=cct3 PE=1 SV=1
PDE_02547	12	11	gnl|BL_ORD_ID|292654 sp|O74445|PRS10_SCHPO Probable 26S protease subunit rpt4 OS=Schizosaccharomyces pombe GN=rpt4 PE=2 SV=2
PDE_00370	11	10	gnl|BL_ORD_ID|249534 sp|P22944|NIR_EMENI Nitrite reductase [NAD(P)H] OS=Emericella nidulans GN=niiA PE=3 SV=2
PDE_06127	11	10	gnl|BL_ORD_ID|326189 sp|Q9UW15|RIR1_NEUCR Ribonucleoside-diphosphate reductase large chain OS=Neurospora crassa GN=rnr-1 PE=1 SV=2
PDE_08049	10	10	gnl|BL_ORD_ID|505072 sp|Q10094|YAOF_SCHPO Uncharacterized protein C11D3.15 OS=Schizosaccharomyces pombe GN=SPAC11D3.15 PE=2 SV=1
PDE_08686	12	9	gnl|BL_ORD_ID|467494 sp|P11593|VATB_NEUCR V-type proton ATPase subunit B OS=Neurospora crassa GN=vma-2 PE=3 SV=1
PDE_05790	10	9	gnl|BL_ORD_ID|292778 sp|Q01939|PRS8_YEAST 26S protease regulatory subunit 8 homolog OS=Saccharomyces cerevisiae GN=RPT6 PE=1 SV=4
PDE_07735	10	9	gnl|BL_ORD_ID|434557 sp|O94501|TCPA_SCHPO T-complex protein 1 subunit alpha OS=Schizosaccharomyces pombe GN=cct1 PE=2 SV=1
PDE_07521	9	9	gnl|BL_ORD_ID|365019 sp|Q7S8R8|RPN1_NEUCR 26S proteasome regulatory subunit rpn-1 OS=Neurospora crassa GN=rpn-1 PE=3 SV=2
PDE_02675	11	8	gnl|BL_ORD_ID|434632 sp|P87153|TCPH_SCHPO Probable T-complex protein 1 subunit eta OS=Schizosaccharomyces pombe GN=cct7 PE=1 SV=1
PDE_04890	10	8	gnl|BL_ORD_ID|451075 sp|P13228|TRP_NEUCR Tryptophan synthase OS=Neurospora crassa GN=trp-3 PE=1 SV=1
PDE_03102	8	8	gnl|BL_ORD_ID|199159 sp|P55251|LEUC_RHIPU 3-isopropylmalate dehydratase OS=Rhizomucor pusillus GN=LEUA PE=3 SV=1
PDE_02271	10	8	gnl|BL_ORD_ID|423043 sp|P38088|SYG_YEAST Glycyl-tRNA synthetase 1 OS=Saccharomyces cerevisiae GN=GRS1 PE=1 SV=1
PDE_00140	7	7	gnl|BL_ORD_ID|450908 sp|P24773|TRPG_PENCH Anthranilate synthase component 2 OS=Penicillium chrysogenum GN=trpC PE=4 SV=1
PDE_08414	9	7	gnl|BL_ORD_ID|7191 sp|P36333|ACSA_PENCH Acetyl-coenzyme A synthetase OS=Penicillium chrysogenum GN=facA PE=3 SV=1
PDE_02618	10	7	gnl|BL_ORD_ID|292732 sp|P33297|PRS6A_YEAST 26S protease regulatory subunit 6A OS=Saccharomyces cerevisiae GN=RPT5 PE=1 SV=3
PDE_04537	6	6	gnl|BL_ORD_ID|146728 sp|Q7Z8E7|GPD_COLGL Glycerol-3-phosphate dehydrogenase [NAD+] OS=Colletotrichum gloeosporioides PE=2 SV=1
PDE_08458	7	6	gnl|BL_ORD_ID|227615 sp|Q2UJU5|MPG1_ASPOR Mannose-1-phosphate guanyltransferase OS=Aspergillus oryzae GN=mpg1 PE=3 SV=1
PDE_03916	6	6	gnl|BL_ORD_ID|166130 sp|O94225|HOSM_PENCW Homocitrate synthase, mitochondrial OS=Penicillium chrysogenum (strain ATCC 28089 / DSM 1075 / Wisconsin 54-1255) GN=lys1 PE=1 SV=1
PDE_02182	6	6	gnl|BL_ORD_ID|222676 sp|Q09196|MLR4_SCHPO Myosin regulatory light chain cdc4 OS=Schizosaccharomyces pombe GN=cdc4 PE=1 SV=1
PDE_00638	6	6	gnl|BL_ORD_ID|279450 sp|Q8YWW1|PHK1_NOSS1 Probable phosphoketolase 1 OS=Nostoc sp. (strain PCC 7120 / UTEX 2576) GN=all1483 PE=3 SV=1
PDE_07734	6	6	gnl|BL_ORD_ID|512440 sp|O60155|YHY6_SCHPO Putative prolyl-tRNA synthetase C19C7.06 OS=Schizosaccharomyces pombe GN=SPBC19C7.06 PE=2 SV=1
PDE_05914	6	6	gnl|BL_ORD_ID|364230 sp|A5DHT2|RPB2_PICGU DNA-directed RNA polymerase II subunit RPB2 OS=Pichia guilliermondii GN=RPB2 PE=3 SV=3
PDE_02230	6	6	gnl|BL_ORD_ID|115967 sp|P32604|F26_YEAST Fructose-2,6-bisphosphatase OS=Saccharomyces cerevisiae GN=FBP26 PE=1 SV=2
PDE_01024	6	6	gnl|BL_ORD_ID|315602 sp|P78706|RCO1_NEUCR Transcriptional repressor rco-1 OS=Neurospora crassa GN=rco-1 PE=4 SV=2
PDE_05389	7	6	gnl|BL_ORD_ID|419429 sp|P04802|SYDC_YEAST Aspartyl-tRNA synthetase, cytoplasmic OS=Saccharomyces cerevisiae GN=DPS1 PE=1 SV=3
PDE_00683	6	6	gnl|BL_ORD_ID|68069 sp|Q9UUF7|COPB_SCHPO Coatomer subunit beta OS=Schizosaccharomyces pombe GN=sec26 PE=2 SV=1
PDE_05392	6	6	gnl|BL_ORD_ID|68130 sp|P87140|COPG_SCHPO Probable coatomer subunit gamma OS=Schizosaccharomyces pombe GN=sec21 PE=1 SV=1
PDE_02692	6	6	gnl|BL_ORD_ID|234403 sp|O13965|MUG70_SCHPO Meiotically up-regulated gene 70 protein OS=Schizosaccharomyces pombe GN=mug70 PE=1 SV=1
PDE_02075	7	5	gnl|BL_ORD_ID|247709 sp|P87185|NFS1_CANAL Cysteine desulfurase, mitochondrial OS=Candida albicans GN=NFS1 PE=3 SV=1
PDE_07302	5	5	gnl|BL_ORD_ID|131377 sp|P04397|GAL10_YEAST Bifunctional protein GAL10 OS=Saccharomyces cerevisiae GN=GAL10 PE=1 SV=2
PDE_05651	5	5	gnl|BL_ORD_ID|305011 sp|O93918|PYC_ASPTE Pyruvate carboxylase OS=Aspergillus terreus GN=pyc PE=2 SV=1
PDE_02217	5	5	gnl|BL_ORD_ID|462493 sp|P28274|URA7_YEAST CTP synthase 1 OS=Saccharomyces cerevisiae GN=URA7 PE=1 SV=2
PDE_06805	5	5	gnl|BL_ORD_ID|425602 sp|Q9UUF2|SYMC_SCHPO Probable methionyl-tRNA synthetase, cytoplasmic OS=Schizosaccharomyces pombe GN=SPBC17A3.04c PE=2 SV=1
PDE_06826	5	5	gnl|BL_ORD_ID|411193 sp|Q09116|SPN2_SCHPO Septin homolog spn2 OS=Schizosaccharomyces pombe GN=spn2 PE=1 SV=2
PDE_04142	5	5	gnl|BL_ORD_ID|211539 sp|Q6TU48|MAOX_DICDI NADP-dependent malic enzyme OS=Dictyostelium discoideum GN=malA PE=2 SV=1
PDE_07812	5	5	gnl|BL_ORD_ID|108638 sp|P43555|EMP47_YEAST Protein EMP47 OS=Saccharomyces cerevisiae GN=EMP47 PE=1 SV=1
PDE_00582	5	5	gnl|BL_ORD_ID|364212 sp|P36594|RPB1_SCHPO DNA-directed RNA polymerase II subunit rpb1 OS=Schizosaccharomyces pombe GN=rpb1 PE=1 SV=1
PDE_07008	5	5	gnl|BL_ORD_ID|437110 sp|Q9UUZ9|THI4_ASPOR Thiazole biosynthetic enzyme, mitochondrial OS=Aspergillus oryzae GN=thiA PE=3 SV=2
PDE_09921	5	5	gnl|BL_ORD_ID|92665 sp|P46681|DLD2_YEAST D-lactate dehydrogenase [cytochrome] 2, mitochondrial OS=Saccharomyces cerevisiae GN=DLD2 PE=1 SV=1
PDE_03737	5	5	gnl|BL_ORD_ID|512393 sp|Q8WZK0|YHRA_SCHPO Uncharacterized RNA-binding protein C839.10 OS=Schizosaccharomyces pombe GN=SPBC839.10 PE=2 SV=1
PDE_08476	6	4	gnl|BL_ORD_ID|209434 sp|Q9P4R4|LYS9_MAGGR Saccharopine dehydrogenase [NADP+, L-glutamate-forming] OS=Magnaporthe grisea GN=LYS3 PE=1 SV=2
PDE_06571	6	4	-
PDE_06464	7	4	gnl|BL_ORD_ID|34481 sp|Q870C4|ATPF_PARBR ATP synthase subunit 4, mitochondrial OS=Paracoccidioides brasiliensis GN=ATP4 PE=2 SV=1
PDE_09282	4	4	gnl|BL_ORD_ID|415862 sp|Q9P727|SUCA_NEUCR Probable succinyl-CoA ligase [GDP-forming] subunit alpha, mitochondrial OS=Neurospora crassa GN=8D4.130 PE=3 SV=1
PDE_00568	5	4	gnl|BL_ORD_ID|510193 sp|O14290|YF14_SCHPO Uncharacterized protein C9E9.04 OS=Schizosaccharomyces pombe GN=SPAC9E9.04 PE=2 SV=1
PDE_09222	4	4	gnl|BL_ORD_ID|113091 sp|P78790|ETFA_SCHPO Probable electron transfer flavoprotein subunit alpha, mitochondrial OS=Schizosaccharomyces pombe GN=SPAC27D7.06 PE=2 SV=3
PDE_05494	5	4	gnl|BL_ORD_ID|51291 sp|Q4WPF8|CCPR_ASPFU Cytochrome c peroxidase, mitochondrial OS=Aspergillus fumigatus GN=ccp1 PE=3 SV=1
PDE_03064	6	4	gnl|BL_ORD_ID|118158 sp|Q06099|FADH_CANMA S-(hydroxymethyl)glutathione dehydrogenase OS=Candida maltosa GN=FDH1 PE=3 SV=1
PDE_05730	4	4	gnl|BL_ORD_ID|476201 sp|P47165|XPT1_YEAST Xanthine phosphoribosyltransferase 1 OS=Saccharomyces cerevisiae GN=XPT1 PE=1 SV=1
PDE_07675	5	4	gnl|BL_ORD_ID|500670 sp|Q58087|Y674_METJA Uncharacterized protein MJ0674 OS=Methanocaldococcus jannaschii GN=MJ0674 PE=4 SV=1
PDE_08782	4	4	gnl|BL_ORD_ID|293249 sp|Q09682|PSA4_SCHPO Probable proteasome subunit alpha type-4 OS=Schizosaccharomyces pombe GN=SPAC13C5.01c PE=2 SV=1
PDE_02046	4	4	gnl|BL_ORD_ID|213556 sp|P40377|MCM2_SCHPO DNA replication licensing factor mcm2 OS=Schizosaccharomyces pombe GN=mcm2 PE=1 SV=1
PDE_02839	4	4	gnl|BL_ORD_ID|213575 sp|P30666|MCM3_SCHPO DNA replication licensing factor mcm3 OS=Schizosaccharomyces pombe GN=mcm3 PE=1 SV=2
PDE_03177	4	4	gnl|BL_ORD_ID|79302 sp|O60184|CYC8_SCHPO General transcriptional corepressor ssn6 OS=Schizosaccharomyces pombe GN=ssn6 PE=1 SV=1
PDE_09309	4	4	gnl|BL_ORD_ID|46858 sp|A1CZ92|CARA_NEOFI Carbamoyl-phosphate synthase arginine-specific small chain OS=Neosartorya fischeri (strain ATCC 1020 / DSM 3700 / FGSC A1164 / NRRL 181) GN=cpa1 PE=3 SV=1
PDE_05188	4	4	gnl|BL_ORD_ID|193352 sp|Q12669|KPYK_ASPNG Pyruvate kinase OS=Aspergillus niger GN=pkiA PE=3 SV=1
PDE_02440	5	4	gnl|BL_ORD_ID|263332 sp|P16387|ODPA_YEAST Pyruvate dehydrogenase E1 component subunit alpha, mitochondrial OS=Saccharomyces cerevisiae GN=PDA1 PE=1 SV=2
PDE_03162	4	4	gnl|BL_ORD_ID|204353 sp|A2QCJ2|LONM_ASPNC Lon protease homolog, mitochondrial OS=Aspergillus niger (strain CBS 513.88 / FGSC A1513) GN=pim1 PE=3 SV=1
PDE_03771	4	4	gnl|BL_ORD_ID|47099 sp|O94313|CARB_SCHPO Carbamoyl-phosphate synthase arginine-specific large chain OS=Schizosaccharomyces pombe GN=arg4 PE=2 SV=1
PDE_03490	4	3	gnl|BL_ORD_ID|40542 sp|P32451|BIOB_YEAST Biotin synthase, mitochondrial OS=Saccharomyces cerevisiae GN=BIO2 PE=1 SV=2
PDE_08338	4	3	gnl|BL_ORD_ID|134013 sp|Q01369|GBLP_NEUCR Guanine nucleotide-binding protein subunit beta-like protein OS=Neurospora crassa GN=cpc-2 PE=3 SV=1
PDE_09187	4	3	gnl|BL_ORD_ID|52268 sp|P39826|CDC3_CANAL Cell division control protein 3 OS=Candida albicans GN=CDC3 PE=3 SV=1
PDE_08724	3	3	gnl|BL_ORD_ID|464232 sp|Q96WV0|UREG_SCHPO Uncharacterized urease accessory protein ureG-like OS=Schizosaccharomyces pombe GN=SPCPB16A4.05c PE=2 SV=1
PDE_02951	3	3	gnl|BL_ORD_ID|398598 sp|Q0CUN7|SAR1_ASPTN Small COPII coat GTPase sar1 OS=Aspergillus terreus (strain NIH 2624 / FGSC A1156) GN=sar1 PE=3 SV=1
PDE_07163	3	3	gnl|BL_ORD_ID|170820 sp|Q01886|HTS1_COCCA HC-toxin synthetase OS=Cochliobolus carbonum GN=HTS1 PE=1 SV=2
PDE_08580	3	3	gnl|BL_ORD_ID|263186 sp|P20967|ODO1_YEAST 2-oxoglutarate dehydrogenase, mitochondrial OS=Saccharomyces cerevisiae GN=KGD1 PE=1 SV=2
PDE_00860	3	3	gnl|BL_ORD_ID|440857 sp|Q5B187|TIM16_EMENI Mitochondrial import inner membrane translocase subunit tim16 OS=Emericella nidulans GN=pam16 PE=3 SV=1
PDE_06831	3	3	gnl|BL_ORD_ID|146720 sp|A7DZP8|GPDM_MESAU Glycerol-3-phosphate dehydrogenase, mitochondrial OS=Mesocricetus auratus GN=GPD2 PE=1 SV=1
PDE_08336	3	3	gnl|BL_ORD_ID|442326 sp|Q5B5L5|TMEDA_EMENI Endoplasmic reticulum vesicle protein 25 OS=Emericella nidulans GN=erv25 PE=3 SV=1
PDE_04338	3	3	gnl|BL_ORD_ID|279165 sp|P50085|PHB2_YEAST Prohibitin-2 OS=Saccharomyces cerevisiae GN=PHB2 PE=1 SV=2
PDE_02975	3	3	gnl|BL_ORD_ID|211751 sp|O74752|MAS5_SCHPO Mitochondrial protein import protein mas5 OS=Schizosaccharomyces pombe GN=SPBC1734.11 PE=2 SV=1
PDE_09593	3	3	gnl|BL_ORD_ID|273657 sp|Q9UW83|PDX1_EMENI Pyridoxine biosynthesis protein pyroA OS=Emericella nidulans GN=pyroA PE=3 SV=1
PDE_06117	3	3	gnl|BL_ORD_ID|91437 sp|Q9URS1|DHE4_PENCH NADP-specific glutamate dehydrogenase OS=Penicillium chrysogenum GN=GDH PE=3 SV=1
PDE_03215	3	3	gnl|BL_ORD_ID|518157 sp|O94401|YQF8_SCHPO L-type lectin-like domain-containing protein C126.08c OS=Schizosaccharomyces pombe GN=SPCC126.08c PE=2 SV=1
PDE_00520	3	3	gnl|BL_ORD_ID|68091 sp|P48444|COPD_HUMAN Coatomer subunit delta OS=Homo sapiens GN=ARCN1 PE=1 SV=1
PDE_09761	3	3	gnl|BL_ORD_ID|166442 sp|Q4WPV8|HPPD2_ASPFU Probable 4-hydroxyphenylpyruvate dioxygenase 2 OS=Aspergillus fumigatus GN=AFUA_4G10620 PE=3 SV=1
PDE_09048	3	3	gnl|BL_ORD_ID|26865 sp|P22768|ASSY_YEAST Argininosuccinate synthase OS=Saccharomyces cerevisiae GN=ARG1 PE=1 SV=2
PDE_05880	3	3	gnl|BL_ORD_ID|508741 sp|Q10499|YDGE_SCHPO Putative flavoprotein C26F1.14C OS=Schizosaccharomyces pombe GN=SPAC26F1.14c PE=2 SV=2
PDE_08979	3	3	gnl|BL_ORD_ID|155714 sp|Q5R6Y0|HBS1L_PONAB HBS1-like protein OS=Pongo abelii GN=HBS1L PE=2 SV=1
PDE_03455	3	3	gnl|BL_ORD_ID|281962 sp|Q55E72|PKS1_DICDI Probable polyketide synthase 1 OS=Dictyostelium discoideum GN=stlA PE=1 SV=1
PDE_03915	3	3	gnl|BL_ORD_ID|405122 sp|Q05567|SGPL_YEAST Sphingosine-1-phosphate lyase OS=Saccharomyces cerevisiae GN=DPL1 PE=1 SV=1
PDE_09062	3	3	gnl|BL_ORD_ID|505276 sp|O59672|YB89_SCHPO Uncharacterized ABC transporter ATP-binding protein C29A3.09c OS=Schizosaccharomyces pombe GN=SPBC29A3.09c PE=2 SV=1
PDE_00660	3	3	gnl|BL_ORD_ID|518152 sp|O94394|YQF1_SCHPO Uncharacterized WD repeat-containing protein C126.01c OS=Schizosaccharomyces pombe GN=SPCC126.01c PE=2 SV=2
PDE_03746	3	3	gnl|BL_ORD_ID|483901 sp|O06179|Y1533_MYCTU Putative monooxygenase Rv1533 OS=Mycobacterium tuberculosis GN=Rv1533 PE=3 SV=1
PDE_09910	3	3	gnl|BL_ORD_ID|292462 sp|P77541|PRPB_ECOLI Methylisocitrate lyase OS=Escherichia coli (strain K12) GN=prpB PE=1 SV=3
PDE_05108	4	2	gnl|BL_ORD_ID|392857 sp|Q4WYK1|RSSA_ASPFU 40S ribosomal protein S0 OS=Aspergillus fumigatus GN=rps0 PE=3 SV=1
PDE_03241	3	2	gnl|BL_ORD_ID|19399 sp|Q9P3I3|ARGD_NEUCR Acetylornithine aminotransferase, mitochondrial OS=Neurospora crassa GN=arg-8 PE=3 SV=1
PDE_00190	2	2	gnl|BL_ORD_ID|279153 sp|Q9P7H3|PHB1_SCHPO Prohibitin-1 OS=Schizosaccharomyces pombe GN=phb1 PE=2 SV=1
PDE_05687	2	2	gnl|BL_ORD_ID|48892 sp|O94350|CBL_SCHPO Cystathionine beta-lyase OS=Schizosaccharomyces pombe GN=str3 PE=2 SV=4
PDE_01583	2	2	gnl|BL_ORD_ID|516235 sp|O74383|YNV8_SCHPO Uncharacterized protein C3H7.08c OS=Schizosaccharomyces pombe GN=SPBC3H7.08c PE=2 SV=1
PDE_07075	2	2	gnl|BL_ORD_ID|440919 sp|O60084|TIM44_SCHPO Mitochondrial import inner membrane translocase subunit tim44 OS=Schizosaccharomyces pombe GN=tim44 PE=2 SV=1
PDE_06141	2	2	gnl|BL_ORD_ID|512131 sp|O74745|YHF4_SCHPO Uncharacterized protein C1734.04 OS=Schizosaccharomyces pombe GN=SPBC1734.04 PE=2 SV=1
PDE_00902	2	2	gnl|BL_ORD_ID|364187 sp|P38902|RPB11_YEAST DNA-directed RNA polymerase II subunit RPB11 OS=Saccharomyces cerevisiae GN=RPB11 PE=1 SV=1
PDE_04330	2	2	gnl|BL_ORD_ID|68182 sp|O74891|COPZ_SCHPO Probable coatomer subunit zeta OS=Schizosaccharomyces pombe GN=ret3 PE=2 SV=1
PDE_04033	2	2	gnl|BL_ORD_ID|412567 sp|P36057|SRPB_YEAST Signal recognition particle receptor subunit beta OS=Saccharomyces cerevisiae GN=SRP102 PE=1 SV=1
PDE_08685	3	2	gnl|BL_ORD_ID|451075 sp|P13228|TRP_NEUCR Tryptophan synthase OS=Neurospora crassa GN=trp-3 PE=1 SV=1
PDE_03510	2	2	gnl|BL_ORD_ID|30226 sp|P0C2C8|ATP7_ASPTN ATP synthase subunit d, mitochondrial OS=Aspergillus terreus (strain NIH 2624 / FGSC A1156) GN=atp7 PE=3 SV=1
PDE_08546	2	2	gnl|BL_ORD_ID|450365 sp|O60122|TRPD_SCHPO Anthranilate phosphoribosyltransferase OS=Schizosaccharomyces pombe GN=trp4 PE=2 SV=1
PDE_07924	2	2	gnl|BL_ORD_ID|5542 sp|O13907|ACL2_SCHPO Probable ATP-citrate synthase subunit 2 OS=Schizosaccharomyces pombe GN=SPAC22A12.16 PE=1 SV=1
PDE_01858	2	2	gnl|BL_ORD_ID|287615 sp|P41893|PPAL_SCHPO Low molecular weight phosphotyrosine protein phosphatase OS=Schizosaccharomyces pombe GN=stp1 PE=2 SV=1
PDE_01175	2	2	gnl|BL_ORD_ID|52287 sp|Q01112|CDC42_SCHPO Cell division control protein 42 homolog OS=Schizosaccharomyces pombe GN=cdc42 PE=1 SV=1
PDE_09504	2	2	gnl|BL_ORD_ID|245543 sp|Q7Z8P9|NDK_ASPFU Nucleoside diphosphate kinase OS=Aspergillus fumigatus GN=ndk1 PE=3 SV=1
PDE_03657	2	2	gnl|BL_ORD_ID|505267 sp|O14324|YB79_SCHPO Uncharacterized membrane protein C16E9.09c OS=Schizosaccharomyces pombe GN=SPBC16E9.09c PE=2 SV=1
PDE_01733	2	2	gnl|BL_ORD_ID|15421 sp|Q9DBG3|AP2B1_MOUSE AP-2 complex subunit beta OS=Mus musculus GN=Ap2b1 PE=1 SV=1
PDE_08454	2	2	gnl|BL_ORD_ID|142819 sp|Q0IID9|GLPK_BOVIN Glycerol kinase OS=Bos taurus GN=GK PE=2 SV=1
PDE_02722	2	2	gnl|BL_ORD_ID|222444 sp|P32490|MKK1_YEAST MAP kinase kinase MKK1/SSP32 OS=Saccharomyces cerevisiae GN=MKK1 PE=1 SV=1
PDE_07513	2	2	gnl|BL_ORD_ID|417694 sp|Q4WVE5|SVF1_ASPFU Survival factor 1 OS=Aspergillus fumigatus GN=svf1 PE=3 SV=1
PDE_04341	2	2	gnl|BL_ORD_ID|213582 sp|P29458|MCM4_SCHPO DNA replication licensing factor mcm4 OS=Schizosaccharomyces pombe GN=mcm4 PE=1 SV=2
PDE_07264	2	2	gnl|BL_ORD_ID|91813 sp|O42772|DHSB_MYCGR Succinate dehydrogenase [ubiquinone] iron-sulfur subunit, mitochondrial OS=Mycosphaerella graminicola GN=SDH2 PE=3 SV=1
PDE_01550	2	2	gnl|BL_ORD_ID|129483 sp|Q99078|FUZ7_USTMA Dual specificity protein kinase FUZ7 OS=Ustilago maydis GN=FUZ7 PE=3 SV=2
PDE_00288	2	2	gnl|BL_ORD_ID|47462 sp|P34237|CASP_YEAST Protein CASP OS=Saccharomyces cerevisiae GN=COY1 PE=1 SV=2
PDE_04098	2	2	gnl|BL_ORD_ID|134827 sp|P33892|GCN1_YEAST Translational activator GCN1 OS=Saccharomyces cerevisiae GN=GCN1 PE=1 SV=1
PDE_04818	2	2	gnl|BL_ORD_ID|278779 sp|Q4WY53|PGM_ASPFU Phosphoglucomutase OS=Aspergillus fumigatus GN=pgmA PE=3 SV=1
PDE_03974	2	2	gnl|BL_ORD_ID|267687 sp|P22008|P5CR_PSEAE Pyrroline-5-carboxylate reductase OS=Pseudomonas aeruginosa GN=proC PE=1 SV=2
PDE_05315	2	2	gnl|BL_ORD_ID|381778 sp|Q4WI01|RS21_ASPFU 40S ribosomal protein S21 OS=Aspergillus fumigatus GN=rps21 PE=3 SV=1
PDE_05144	2	2	gnl|BL_ORD_ID|387662 sp|O43105|RS7_NEUCR 40S ribosomal protein S7 OS=Neurospora crassa GN=rps-7 PE=3 SV=2
PDE_01818	2	2	gnl|BL_ORD_ID|91274 sp|P13663|DHAS_YEAST Aspartate-semialdehyde dehydrogenase OS=Saccharomyces cerevisiae GN=HOM2 PE=1 SV=1
PDE_04746	2	2	gnl|BL_ORD_ID|131506 sp|P04385|GAL1_YEAST Galactokinase OS=Saccharomyces cerevisiae GN=GAL1 PE=1 SV=4
PDE_05824	2	2	-
PDE_00873	2	2	gnl|BL_ORD_ID|24097 sp|P32449|AROG_YEAST Phospho-2-dehydro-3-deoxyheptonate aldolase, tyrosine-inhibited OS=Saccharomyces cerevisiae GN=ARO4 PE=1 SV=2
PDE_03775	2	2	gnl|BL_ORD_ID|213614 sp|O75001|MCM7_SCHPO DNA replication licensing factor mcm7 OS=Schizosaccharomyces pombe GN=mcm7 PE=1 SV=1
PDE_06145	2	2	gnl|BL_ORD_ID|468287 sp|P07144|VDAC_NEUCR Mitochondrial outer membrane protein porin OS=Neurospora crassa GN=B7H23.070 PE=2 SV=1
PDE_04959	2	2	gnl|BL_ORD_ID|472636 sp|P52917|VPS4_YEAST Vacuolar protein sorting-associated protein 4 OS=Saccharomyces cerevisiae GN=VPS4 PE=1 SV=1
PDE_06474	2	2	gnl|BL_ORD_ID|232093 sp|Q9P786|MTD1_SCHPO Methylenetetrahydrofolate dehydrogenase [NAD+] OS=Schizosaccharomyces pombe GN=mtd1 PE=2 SV=1
PDE_03644	2	2	gnl|BL_ORD_ID|177949 sp|P25605|ILV6_YEAST Acetolactate synthase small subunit, mitochondrial OS=Saccharomyces cerevisiae GN=ILV6 PE=1 SV=2
PDE_00613	2	2	gnl|BL_ORD_ID|108628 sp|P32803|EMP24_YEAST Endosomal protein P24B OS=Saccharomyces cerevisiae GN=EMP24 PE=1 SV=1
PDE_05849	2	2	gnl|BL_ORD_ID|17200 sp|Q6CA53|APT_YARLI Adenine phosphoribosyltransferase OS=Yarrowia lipolytica GN=APT1 PE=3 SV=1
PDE_08248	2	2	gnl|BL_ORD_ID|122735 sp|A2QLK4|FKS1_ASPNC 1,3-beta-glucan synthase component FKS1 OS=Aspergillus niger (strain CBS 513.88 / FGSC A1513) GN=fksA PE=3 SV=1
PDE_01481	2	2	gnl|BL_ORD_ID|289138 sp|Q55905|PPSA_SYNY3 Phosphoenolpyruvate synthase OS=Synechocystis sp. (strain PCC 6803) GN=ppsA PE=3 SV=1
PDE_03374	2	2	gnl|BL_ORD_ID|437031 sp|Q5T1C6|THEM4_HUMAN Thioesterase superfamily member 4 OS=Homo sapiens GN=THEM4 PE=1 SV=1
PDE_08074	2	2	gnl|BL_ORD_ID|71623 sp|Q12289|CRC1_YEAST Mitochondrial carnitine carrier OS=Saccharomyces cerevisiae GN=CRC1 PE=1 SV=1
PDE_01695	2	2	gnl|BL_ORD_ID|381508 sp|O74893|RS20_SCHPO 40S ribosomal protein S20 OS=Schizosaccharomyces pombe GN=rps20 PE=1 SV=1
PDE_07158	2	2	gnl|BL_ORD_ID|277996 sp|P41756|PGK_ASPOR Phosphoglycerate kinase OS=Aspergillus oryzae GN=pgkA PE=3 SV=1
PDE_04166	2	2	gnl|BL_ORD_ID|307537 sp|Q8J269|PYRF_PENNA Orotidine 5&apos;-phosphate decarboxylase OS=Penicillium nalgiovense GN=pyrG PE=3 SV=1
PDE_02707	2	2	gnl|BL_ORD_ID|333096 sp|Q9P720|RL16_NEUCR 60S ribosomal protein L16 OS=Neurospora crassa GN=rpl-16 PE=3 SV=1
PDE_09456	2	1	gnl|BL_ORD_ID|411195 sp|P48009|SPN4_SCHPO Septin homolog spn4 OS=Schizosaccharomyces pombe GN=spn4 PE=1 SV=1
PDE_03126	1	1	gnl|BL_ORD_ID|293264 sp|Q9UT97|PSA5_SCHPO Probable proteasome subunit alpha type-5 OS=Schizosaccharomyces pombe GN=SPAC323.02c PE=1 SV=1
PDE_05908	1	1	gnl|BL_ORD_ID|298898 sp|C6Y4C1|PT117_SCHPO Protein pet117, mitochondrial OS=Schizosaccharomyces pombe GN=pet117 PE=2 SV=1
PDE_01824	1	1	gnl|BL_ORD_ID|350366 sp|Q9C0T1|RL37_EMENI 60S ribosomal protein L37 OS=Emericella nidulans GN=rpl37 PE=3 SV=1
PDE_01648	1	1	gnl|BL_ORD_ID|91791 sp|Q9UTJ7|DHSA_SCHPO Probable succinate dehydrogenase [ubiquinone] flavoprotein subunit, mitochondrial OS=Schizosaccharomyces pombe GN=sdh1 PE=2 SV=1
PDE_03234	1	1	gnl|BL_ORD_ID|36270 sp|Q9P602|ATPO_NEUCR ATP synthase subunit 5, mitochondrial OS=Neurospora crassa GN=atp-5 PE=3 SV=2
PDE_09704	1	1	gnl|BL_ORD_ID|17697 sp|P40024|ARB1_YEAST ABC transporter ATP-binding protein ARB1 OS=Saccharomyces cerevisiae GN=ARB1 PE=1 SV=1
PDE_09757	1	1	gnl|BL_ORD_ID|185397 sp|Q9FS87|IVD2_SOLTU Isovaleryl-CoA dehydrogenase 2, mitochondrial (Fragment) OS=Solanum tuberosum GN=IVD2 PE=1 SV=1
PDE_07819	1	1	gnl|BL_ORD_ID|407994 sp|Q09699|SNF5_SCHPO SWI/SNF chromatin-remodeling complex subunit snf5 OS=Schizosaccharomyces pombe GN=snf5 PE=1 SV=1
PDE_00797	1	1	gnl|BL_ORD_ID|93125 sp|Q50EL0|DMAW_ASPFU Tryptophan dimethylallyltransferase OS=Aspergillus fumigatus GN=fgaPT2 PE=1 SV=2
PDE_06201	1	1	gnl|BL_ORD_ID|24980 sp|Q5AW89|ARP4_EMENI Actin-related protein 4 OS=Emericella nidulans GN=arp4 PE=3 SV=1
PDE_09899	1	1	gnl|BL_ORD_ID|153151 sp|O93869|GYS_NEUCR Glycogen [starch] synthase OS=Neurospora crassa GN=7F4.080 PE=2 SV=2
PDE_07502	1	1	gnl|BL_ORD_ID|467672 sp|O59941|VATD_NEUCR V-type proton ATPase subunit D OS=Neurospora crassa GN=vma-8 PE=2 SV=2
PDE_02849	1	1	gnl|BL_ORD_ID|176156 sp|O94083|IF5A_CANAL Eukaryotic translation initiation factor 5A OS=Candida albicans GN=ANB1 PE=3 SV=1
PDE_03148	1	1	gnl|BL_ORD_ID|266914 sp|P24552|OXDA_FUSSO D-amino-acid oxidase OS=Fusarium solani subsp. pisi PE=1 SV=1
PDE_08919	1	1	gnl|BL_ORD_ID|52663 sp|Q00646|CDK1_EMENI Cell division control protein 2 OS=Emericella nidulans GN=nimX PE=2 SV=1
PDE_01020	1	1	gnl|BL_ORD_ID|430173 sp|P04803|SYWM_YEAST Tryptophanyl-tRNA synthetase, mitochondrial OS=Saccharomyces cerevisiae GN=MSW1 PE=1 SV=2
PDE_05183	1	1	gnl|BL_ORD_ID|209379 sp|O14104|LYS12_SCHPO Probable homoisocitrate dehydrogenase OS=Schizosaccharomyces pombe GN=lys12 PE=1 SV=1
PDE_02119	1	1	gnl|BL_ORD_ID|263988 sp|Q12120|OMTA_ASPPA Sterigmatocystin 8-O-methyltransferase OS=Aspergillus parasiticus GN=omtA PE=1 SV=1
PDE_07902	1	1	gnl|BL_ORD_ID|522891 sp|P53303|ZPR1_YEAST Zinc finger protein ZPR1 OS=Saccharomyces cerevisiae GN=ZPR1 PE=1 SV=1
PDE_05697	1	1	gnl|BL_ORD_ID|29478 sp|C6Y4A3|ATP19_SCHPO ATP synthase subunit K, mitochondrial OS=Schizosaccharomyces pombe GN=atp19 PE=2 SV=1
PDE_08777	1	1	gnl|BL_ORD_ID|208549 sp|Q9USM4|LUC7_SCHPO U1 snRNP-associated protein usp106 OS=Schizosaccharomyces pombe GN=usp106 PE=1 SV=1
PDE_09471	1	1	gnl|BL_ORD_ID|509203 sp|O13770|YE98_SCHPO Uncharacterized membrane protein C17A5.08 OS=Schizosaccharomyces pombe GN=SPAC17A5.08 PE=2 SV=1
PDE_09616	1	1	gnl|BL_ORD_ID|9438 sp|P14940|ADH_RALEU Alcohol dehydrogenase OS=Ralstonia eutropha GN=adh PE=3 SV=1
PDE_07478	1	1	gnl|BL_ORD_ID|511130 sp|O94565|YGD8_SCHPO Uncharacterized mannosyltransferase C1773.08c OS=Schizosaccharomyces pombe GN=SPBC1773.08c PE=2 SV=1
PDE_01384	1	1	gnl|BL_ORD_ID|136583 sp|Q09785|GCSP_SCHPO Putative glycine dehydrogenase [decarboxylating], mitochondrial OS=Schizosaccharomyces pombe GN=SPAC13G6.06c PE=2 SV=1
PDE_03135	1	1	gnl|BL_ORD_ID|268305 sp|Q12447|PAA1_YEAST Polyamine N-acetyltransferase 1 OS=Saccharomyces cerevisiae GN=PAA1 PE=1 SV=1
PDE_05293	1	1	gnl|BL_ORD_ID|364408 sp|P32561|RPD3_YEAST Histone deacetylase RPD3 OS=Saccharomyces cerevisiae GN=RPD3 PE=1 SV=1
PDE_03221	1	1	gnl|BL_ORD_ID|358576 sp|P38064|RM16_YEAST 54S ribosomal protein L16, mitochondrial OS=Saccharomyces cerevisiae GN=MRPL16 PE=1 SV=1
PDE_09902	1	1	gnl|BL_ORD_ID|127120 sp|Q92250|FPPS_NEUCR Farnesyl pyrophosphate synthase OS=Neurospora crassa GN=fpp PE=3 SV=2
PDE_05046	1	1	-
PDE_05635	1	1	gnl|BL_ORD_ID|350449 sp|Q9C2B9|RL38_NEUCR 60S ribosomal protein L38 OS=Neurospora crassa GN=rpl-38 PE=3 SV=1
PDE_03179	1	1	-
PDE_03830	1	1	-
PDE_00455	1	1	gnl|BL_ORD_ID|430357 sp|Q6TGS6|SYYC_DANRE Tyrosyl-tRNA synthetase, cytoplasmic OS=Danio rerio GN=yars PE=2 SV=2
PDE_08009	1	1	gnl|BL_ORD_ID|4594 sp|P45867|ACDA_BACSU Acyl-CoA dehydrogenase OS=Bacillus subtilis GN=acdA PE=2 SV=1
PDE_01935	1	1	gnl|BL_ORD_ID|181104 sp|Q5B912|IPYR_EMENI Inorganic pyrophosphatase OS=Emericella nidulans GN=ipp1 PE=1 SV=1
PDE_01899	1	1	gnl|BL_ORD_ID|173562 sp|P79089|IDHP_ASPNG Isocitrate dehydrogenase [NADP], mitochondrial OS=Aspergillus niger GN=icdA PE=2 SV=1
PDE_05608	1	1	gnl|BL_ORD_ID|103950 sp|B6H460|EFGM_PENCW Elongation factor G, mitochondrial OS=Penicillium chrysogenum (strain ATCC 28089 / DSM 1075 / Wisconsin 54-1255) GN=mef1 PE=3 SV=1
PDE_01374	1	1	gnl|BL_ORD_ID|131062 sp|P94428|GABD_BACSU Succinate-semialdehyde dehydrogenase [NADP+] OS=Bacillus subtilis GN=gabD PE=1 SV=1
PDE_09818	1	1	gnl|BL_ORD_ID|411194 sp|P48008|SPN3_SCHPO Septin homolog spn3 OS=Schizosaccharomyces pombe GN=spn3 PE=1 SV=3
PDE_04060	1	1	gnl|BL_ORD_ID|334284 sp|Q8TFH1|RL18B_SCHPO 60S ribosomal protein L18-B OS=Schizosaccharomyces pombe GN=rpl18b PE=1 SV=1
PDE_01811	1	1	gnl|BL_ORD_ID|196834 sp|Q40153|LE14B_LITER LEC14B protein OS=Lithospermum erythrorhizon PE=2 SV=1
PDE_06586	1	1	gnl|BL_ORD_ID|232110 sp|P0C0Y4|MTDH_ALTAL Probable NADP-dependent mannitol dehydrogenase OS=Alternaria alternata PE=1 SV=2
PDE_06345	1	1	-
PDE_00155	1	1	gnl|BL_ORD_ID|456187 sp|Q7RYI0|U327_NEUCR UPF0327 protein NCU06495 OS=Neurospora crassa GN=NCU06495 PE=3 SV=1
PDE_01397	1	1	gnl|BL_ORD_ID|25050 sp|Q9UTQ7|ARP9_SCHPO SWI/SNF and RSC complexes subunit arp9 OS=Schizosaccharomyces pombe GN=arp9 PE=1 SV=1
PDE_02756	1	1	gnl|BL_ORD_ID|652 sp|Q9UT08|2AAA_SCHPO Protein phosphatase PP2A regulatory subunit A OS=Schizosaccharomyces pombe GN=paa1 PE=2 SV=1
PDE_06661	1	1	gnl|BL_ORD_ID|440911 sp|Q9USM7|TIM23_SCHPO Mitochondrial import inner membrane translocase subunit tim23 OS=Schizosaccharomyces pombe GN=tim23 PE=2 SV=1
PDE_09576	1	1	-
PDE_04533	1	1	gnl|BL_ORD_ID|24084 sp|P14843|AROF_YEAST Phospho-2-dehydro-3-deoxyheptonate aldolase, phenylalanine-inhibited OS=Saccharomyces cerevisiae GN=ARO3 PE=1 SV=1
PDE_08481	1	1	gnl|BL_ORD_ID|115756 sp|P09201|F16P_YEAST Fructose-1,6-bisphosphatase OS=Saccharomyces cerevisiae GN=FBP1 PE=1 SV=2
PDE_07073	1	1	gnl|BL_ORD_ID|323562 sp|Q69ZJ7|RIC1_MOUSE Protein RIC1 homolog OS=Mus musculus GN=Kiaa1432 PE=2 SV=2
PDE_04802	1	1	gnl|BL_ORD_ID|11875 sp|Q9HGY9|ALF_ASPOR Fructose-bisphosphate aldolase OS=Aspergillus oryzae GN=fbaA PE=2 SV=2
PDE_02881	1	1	gnl|BL_ORD_ID|267706 sp|Q12740|P5CR_ZALAR Pyrroline-5-carboxylate reductase OS=Zalerion arboricola GN=P5CR PE=2 SV=1
PDE_00191	1	1	gnl|BL_ORD_ID|309590 sp|P48503|QCR8_NEUCR Cytochrome b-c1 complex subunit 8 OS=Neurospora crassa GN=qcr-8 PE=1 SV=1
PDE_01724	1	1	-
PDE_01500	1	1	gnl|BL_ORD_ID|100022 sp|Q9P6I2|DUG1_SCHPO Cys-Gly metallodipeptidase dug1 OS=Schizosaccharomyces pombe GN=dug1 PE=2 SV=1
PDE_01569	1	1	gnl|BL_ORD_ID|134226 sp|Q2KHZ9|GCDH_BOVIN Glutaryl-CoA dehydrogenase, mitochondrial OS=Bos taurus GN=GCDH PE=2 SV=1
PDE_03579	1	1	gnl|BL_ORD_ID|3031 sp|Q92338|ABCI_SCHPO Protein ABC1 homolog, mitochondrial OS=Schizosaccharomyces pombe GN=abc1 PE=2 SV=1
PDE_03370	1	1	gnl|BL_ORD_ID|172202 sp|Q92407|HXKG_ASPNG Glucokinase OS=Aspergillus niger GN=glkA PE=1 SV=1
PDE_01556	1	1	gnl|BL_ORD_ID|268925 sp|P11544|PALY_RHOTO Phenylalanine ammonia-lyase OS=Rhodosporidium toruloides GN=PAL PE=1 SV=2
PDE_00083	1	1	gnl|BL_ORD_ID|107455 sp|P70541|EI2BG_RAT Translation initiation factor eIF-2B subunit gamma OS=Rattus norvegicus GN=Eif2b3 PE=2 SV=2
PDE_04589	1	1	gnl|BL_ORD_ID|505531 sp|Q9P775|YBEG_SCHPO Uncharacterized WD repeat-containing protein C17D11.16 OS=Schizosaccharomyces pombe GN=SPBC1711.16 PE=1 SV=1
PDE_03681	1	1	gnl|BL_ORD_ID|174846 sp|P32481|IF2G_YEAST Eukaryotic translation initiation factor 2 subunit gamma OS=Saccharomyces cerevisiae GN=GCD11 PE=1 SV=1
PDE_00239	1	1	-
PDE_04865	1	1	gnl|BL_ORD_ID|305120 sp|P32586|PYP2_SCHPO Tyrosine-protein phosphatase 2 OS=Schizosaccharomyces pombe GN=pyp2 PE=1 SV=1
PDE_01755	1	1	gnl|BL_ORD_ID|399806 sp|P23833|SCO1_YEAST Protein SCO1, mitochondrial OS=Saccharomyces cerevisiae GN=SCO1 PE=1 SV=1
PDE_00805	1	1	-
PDE_02621	1	1	gnl|BL_ORD_ID|14594 sp|Q9URX7|ANM1_SCHPO Probable protein arginine N-methyltransferase OS=Schizosaccharomyces pombe GN=SPAC890.07c PE=1 SV=2
PDE_08058	1	1	gnl|BL_ORD_ID|192069 sp|Q86Z98|KINH_GIBMO Kinesin heavy chain OS=Gibberella moniliformis GN=KLP1 PE=3 SV=1
PDE_04546	1	1	gnl|BL_ORD_ID|312968 sp|O35509|RB11B_RAT Ras-related protein Rab-11B OS=Rattus norvegicus GN=Rab11b PE=2 SV=4
PDE_07311	1	1	-
PDE_09908	1	1	gnl|BL_ORD_ID|473696 sp|Q28D01|WDR26_XENTR WD repeat-containing protein 26 OS=Xenopus tropicalis GN=wdr26 PE=2 SV=2
PDE_03733	1	1	gnl|BL_ORD_ID|511013 sp|P42937|YG4E_YEAST Uncharacterized protein YGR203W OS=Saccharomyces cerevisiae GN=YGR203W PE=1 SV=1
PDE_00941	1	1	gnl|BL_ORD_ID|434126 sp|P40340|TBP7_YEAST Tat-binding homolog 7 OS=Saccharomyces cerevisiae GN=YTA7 PE=1 SV=2
PDE_05826	1	1	gnl|BL_ORD_ID|476524 sp|A1D9C9|XYL2_NEOFI Probable D-xylulose reductase A OS=Neosartorya fischeri (strain ATCC 1020 / DSM 3700 / FGSC A1164 / NRRL 181) GN=xdhA PE=3 SV=1
PDE_02533	3	1	-
PDE_05113	1	1	gnl|BL_ORD_ID|466803 sp|P53659|VA0D_NEUCR V-type proton ATPase subunit d OS=Neurospora crassa GN=vma-6 PE=3 SV=1
PDE_01345	1	1	gnl|BL_ORD_ID|165403 sp|Q7WUM8|HMP_RHIME Flavohemoprotein OS=Rhizobium meliloti GN=hmp PE=3 SV=2
PDE_05252	1	1	gnl|BL_ORD_ID|292453 sp|Q99PV0|PRP8_MOUSE Pre-mRNA-processing-splicing factor 8 OS=Mus musculus GN=Prpf8 PE=1 SV=2
PDE_09237	1	1	gnl|BL_ORD_ID|473543 sp|Q03149|WA_EMENI Conidial yellow pigment biosynthesis polyketide synthase OS=Emericella nidulans GN=wA PE=1 SV=2
PDE_07957	1	1	gnl|BL_ORD_ID|11735 sp|P08157|ALDH_EMENI Aldehyde dehydrogenase OS=Emericella nidulans GN=aldA PE=3 SV=2
PDE_00285	1	1	gnl|BL_ORD_ID|478831 sp|P44094|Y1014_HAEIN Uncharacterized protein HI_1014 OS=Haemophilus influenzae GN=HI_1014 PE=4 SV=1
PDE_02131	1	1	gnl|BL_ORD_ID|455270 sp|O30409|TYCC_BREPA Tyrocidine synthase 3 OS=Brevibacillus parabrevis GN=tycC PE=1 SV=1
PDE_03849	1	1	gnl|BL_ORD_ID|139912 sp|Q9SSA7|GLIP5_ARATH GDSL esterase/lipase 5 OS=Arabidopsis thaliana GN=GLIP5 PE=2 SV=2
PDE_03828	1	1	gnl|BL_ORD_ID|246407 sp|P24919|NDUA5_NEUCR NADH-ubiquinone oxidoreductase 29.9 kDa subunit, mitochondrial OS=Neurospora crassa GN=nuo-32 PE=1 SV=1
PDE_08233	1	1	gnl|BL_ORD_ID|107448 sp|P56287|EI2BE_SCHPO Probable translation initiation factor eIF-2B subunit epsilon OS=Schizosaccharomyces pombe GN=tif225 PE=1 SV=1
PDE_05430	1	1	gnl|BL_ORD_ID|513048 sp|Q9UTN0|YII3_SCHPO Uncharacterized transcriptional regulatory protein C139.03 OS=Schizosaccharomyces pombe GN=SPAC139.03 PE=2 SV=1
PDE_09027	1	1	gnl|BL_ORD_ID|497958 sp|P55487|Y4ID_RHISN Uncharacterized monooxygenase y4iD OS=Rhizobium sp. (strain NGR234) GN=NGR_a03290 PE=3 SV=1
PDE_02599	1	1	gnl|BL_ORD_ID|341498 sp|O14388|RL27A_SCHPO 60S ribosomal protein L27-A OS=Schizosaccharomyces pombe GN=rpl27a PE=2 SV=2
PDE_08634	1	1	gnl|BL_ORD_ID|188642 sp|Q00771|KCC1_EMENI Calcium/calmodulin-dependent protein kinase OS=Emericella nidulans GN=cmkA PE=2 SV=2
PDE_02779	1	1	gnl|BL_ORD_ID|12203 sp|Q5PQ59|ALKB6_XENLA Probable alpha-ketoglutarate-dependent dioxygenase ABH6 OS=Xenopus laevis GN=alkbh6 PE=2 SV=1
PDE_04900	1	1	gnl|BL_ORD_ID|293278 sp|O94517|PSA6_SCHPO Probable proteasome subunit alpha type-6 OS=Schizosaccharomyces pombe GN=SPBC646.16 PE=2 SV=1

## Sheet: XlnR-TAP-2
Proteins interacting with PoXlnR identified in sample XlnR-TAP-2
Proteins	PepCount Sequence	UniquePepCount MH+
PDE_07967	41	39	gnl|BL_ORD_ID|305131 sp|O93937|PYR1_EMENI Protein pyrABCN OS=Emericella nidulans GN=pyrABCN PE=3 SV=2
PDE_07674	110	28	gnl|BL_ORD_ID|475954 sp|A1DIC0|XLNR_NEOFI Xylanolytic transcriptional activator xlnR OS=Neosartorya fischeri (strain ATCC 1020 / DSM 3700 / FGSC A1164 / NRRL 181) GN=xlnR PE=3 SV=2
PDE_05651	17	17	gnl|BL_ORD_ID|305011 sp|O93918|PYC_ASPTE Pyruvate carboxylase OS=Aspergillus terreus GN=pyc PE=2 SV=1
PDE_02230	16	14	gnl|BL_ORD_ID|115967 sp|P32604|F26_YEAST Fructose-2,6-bisphosphatase OS=Saccharomyces cerevisiae GN=FBP26 PE=1 SV=2
PDE_07735	16	14	gnl|BL_ORD_ID|434557 sp|O94501|TCPA_SCHPO T-complex protein 1 subunit alpha OS=Schizosaccharomyces pombe GN=cct1 PE=2 SV=1
PDE_06127	14	12	gnl|BL_ORD_ID|326189 sp|Q9UW15|RIR1_NEUCR Ribonucleoside-diphosphate reductase large chain OS=Neurospora crassa GN=rnr-1 PE=1 SV=2
PDE_08414	13	12	gnl|BL_ORD_ID|7191 sp|P36333|ACSA_PENCH Acetyl-coenzyme A synthetase OS=Penicillium chrysogenum GN=facA PE=3 SV=1
PDE_08049	14	12	gnl|BL_ORD_ID|505072 sp|Q10094|YAOF_SCHPO Uncharacterized protein C11D3.15 OS=Schizosaccharomyces pombe GN=SPAC11D3.15 PE=2 SV=1
PDE_02547	13	12	gnl|BL_ORD_ID|292654 sp|O74445|PRS10_SCHPO Probable 26S protease subunit rpt4 OS=Schizosaccharomyces pombe GN=rpt4 PE=2 SV=2
PDE_06117	11	11	gnl|BL_ORD_ID|91437 sp|Q9URS1|DHE4_PENCH NADP-specific glutamate dehydrogenase OS=Penicillium chrysogenum GN=GDH PE=3 SV=1
PDE_05790	14	11	gnl|BL_ORD_ID|292778 sp|Q01939|PRS8_YEAST 26S protease regulatory subunit 8 homolog OS=Saccharomyces cerevisiae GN=RPT6 PE=1 SV=4
PDE_03102	12	11	gnl|BL_ORD_ID|199159 sp|P55251|LEUC_RHIPU 3-isopropylmalate dehydratase OS=Rhizomucor pusillus GN=LEUA PE=3 SV=1
PDE_04341	11	11	gnl|BL_ORD_ID|213582 sp|P29458|MCM4_SCHPO DNA replication licensing factor mcm4 OS=Schizosaccharomyces pombe GN=mcm4 PE=1 SV=2
PDE_05070	13	10	gnl|BL_ORD_ID|434619 sp|O74341|TCPG_SCHPO T-complex protein 1 subunit gamma OS=Schizosaccharomyces pombe GN=cct3 PE=1 SV=1
PDE_02618	11	10	gnl|BL_ORD_ID|292732 sp|P33297|PRS6A_YEAST 26S protease regulatory subunit 6A OS=Saccharomyces cerevisiae GN=RPT5 PE=1 SV=3
PDE_02675	10	10	gnl|BL_ORD_ID|434632 sp|P87153|TCPH_SCHPO Probable T-complex protein 1 subunit eta OS=Schizosaccharomyces pombe GN=cct7 PE=1 SV=1
PDE_05392	10	10	gnl|BL_ORD_ID|68130 sp|P87140|COPG_SCHPO Probable coatomer subunit gamma OS=Schizosaccharomyces pombe GN=sec21 PE=1 SV=1
PDE_07521	10	10	gnl|BL_ORD_ID|365019 sp|Q7S8R8|RPN1_NEUCR 26S proteasome regulatory subunit rpn-1 OS=Neurospora crassa GN=rpn-1 PE=3 SV=2
PDE_00638	12	9	gnl|BL_ORD_ID|279450 sp|Q8YWW1|PHK1_NOSS1 Probable phosphoketolase 1 OS=Nostoc sp. (strain PCC 7120 / UTEX 2576) GN=all1483 PE=3 SV=1
PDE_08476	11	9	gnl|BL_ORD_ID|209434 sp|Q9P4R4|LYS9_MAGGR Saccharopine dehydrogenase [NADP+, L-glutamate-forming] OS=Magnaporthe grisea GN=LYS3 PE=1 SV=2
PDE_04890	11	9	gnl|BL_ORD_ID|451075 sp|P13228|TRP_NEUCR Tryptophan synthase OS=Neurospora crassa GN=trp-3 PE=1 SV=1
PDE_00370	9	9	gnl|BL_ORD_ID|249534 sp|P22944|NIR_EMENI Nitrite reductase [NAD(P)H] OS=Emericella nidulans GN=niiA PE=3 SV=2
PDE_07924	11	9	gnl|BL_ORD_ID|5542 sp|O13907|ACL2_SCHPO Probable ATP-citrate synthase subunit 2 OS=Schizosaccharomyces pombe GN=SPAC22A12.16 PE=1 SV=1
PDE_05494	13	8	gnl|BL_ORD_ID|51291 sp|Q4WPF8|CCPR_ASPFU Cytochrome c peroxidase, mitochondrial OS=Aspergillus fumigatus GN=ccp1 PE=3 SV=1
PDE_08686	11	8	gnl|BL_ORD_ID|467494 sp|P11593|VATB_NEUCR V-type proton ATPase subunit B OS=Neurospora crassa GN=vma-2 PE=3 SV=1
PDE_05389	8	8	gnl|BL_ORD_ID|419429 sp|P04802|SYDC_YEAST Aspartyl-tRNA synthetase, cytoplasmic OS=Saccharomyces cerevisiae GN=DPS1 PE=1 SV=3
PDE_02440	8	8	gnl|BL_ORD_ID|263332 sp|P16387|ODPA_YEAST Pyruvate dehydrogenase E1 component subunit alpha, mitochondrial OS=Saccharomyces cerevisiae GN=PDA1 PE=1 SV=2
PDE_03916	7	7	gnl|BL_ORD_ID|166130 sp|O94225|HOSM_PENCW Homocitrate synthase, mitochondrial OS=Penicillium chrysogenum (strain ATCC 28089 / DSM 1075 / Wisconsin 54-1255) GN=lys1 PE=1 SV=1
PDE_08458	8	7	gnl|BL_ORD_ID|227615 sp|Q2UJU5|MPG1_ASPOR Mannose-1-phosphate guanyltransferase OS=Aspergillus oryzae GN=mpg1 PE=3 SV=1
PDE_01648	8	7	gnl|BL_ORD_ID|91791 sp|Q9UTJ7|DHSA_SCHPO Probable succinate dehydrogenase [ubiquinone] flavoprotein subunit, mitochondrial OS=Schizosaccharomyces pombe GN=sdh1 PE=2 SV=1
PDE_07302	7	7	gnl|BL_ORD_ID|131377 sp|P04397|GAL10_YEAST Bifunctional protein GAL10 OS=Saccharomyces cerevisiae GN=GAL10 PE=1 SV=2
PDE_07075	8	7	gnl|BL_ORD_ID|440919 sp|O60084|TIM44_SCHPO Mitochondrial import inner membrane translocase subunit tim44 OS=Schizosaccharomyces pombe GN=tim44 PE=2 SV=1
PDE_02271	9	7	gnl|BL_ORD_ID|423043 sp|P38088|SYG_YEAST Glycyl-tRNA synthetase 1 OS=Saccharomyces cerevisiae GN=GRS1 PE=1 SV=1
PDE_09309	9	7	gnl|BL_ORD_ID|46858 sp|A1CZ92|CARA_NEOFI Carbamoyl-phosphate synthase arginine-specific small chain OS=Neosartorya fischeri (strain ATCC 1020 / DSM 3700 / FGSC A1164 / NRRL 181) GN=cpa1 PE=3 SV=1
PDE_01024	7	7	gnl|BL_ORD_ID|315602 sp|P78706|RCO1_NEUCR Transcriptional repressor rco-1 OS=Neurospora crassa GN=rco-1 PE=4 SV=2
PDE_03737	7	7	gnl|BL_ORD_ID|512393 sp|Q8WZK0|YHRA_SCHPO Uncharacterized RNA-binding protein C839.10 OS=Schizosaccharomyces pombe GN=SPBC839.10 PE=2 SV=1
PDE_05188	8	7	gnl|BL_ORD_ID|193352 sp|Q12669|KPYK_ASPNG Pyruvate kinase OS=Aspergillus niger GN=pkiA PE=3 SV=1
PDE_09282	10	6	gnl|BL_ORD_ID|415862 sp|Q9P727|SUCA_NEUCR Probable succinyl-CoA ligase [GDP-forming] subunit alpha, mitochondrial OS=Neurospora crassa GN=8D4.130 PE=3 SV=1
PDE_00190	6	6	gnl|BL_ORD_ID|279153 sp|Q9P7H3|PHB1_SCHPO Prohibitin-1 OS=Schizosaccharomyces pombe GN=phb1 PE=2 SV=1
PDE_06145	8	6	gnl|BL_ORD_ID|468287 sp|P07144|VDAC_NEUCR Mitochondrial outer membrane protein porin OS=Neurospora crassa GN=B7H23.070 PE=2 SV=1
PDE_07008	7	6	gnl|BL_ORD_ID|437110 sp|Q9UUZ9|THI4_ASPOR Thiazole biosynthetic enzyme, mitochondrial OS=Aspergillus oryzae GN=thiA PE=3 SV=2
PDE_06464	8	6	gnl|BL_ORD_ID|34481 sp|Q870C4|ATPF_PARBR ATP synthase subunit 4, mitochondrial OS=Paracoccidioides brasiliensis GN=ATP4 PE=2 SV=1
PDE_07478	6	6	gnl|BL_ORD_ID|511130 sp|O94565|YGD8_SCHPO Uncharacterized mannosyltransferase C1773.08c OS=Schizosaccharomyces pombe GN=SPBC1773.08c PE=2 SV=1
PDE_02951	6	6	gnl|BL_ORD_ID|398598 sp|Q0CUN7|SAR1_ASPTN Small COPII coat GTPase sar1 OS=Aspergillus terreus (strain NIH 2624 / FGSC A1156) GN=sar1 PE=3 SV=1
PDE_02692	6	6	gnl|BL_ORD_ID|234403 sp|O13965|MUG70_SCHPO Meiotically up-regulated gene 70 protein OS=Schizosaccharomyces pombe GN=mug70 PE=1 SV=1
PDE_05183	6	6	gnl|BL_ORD_ID|209379 sp|O14104|LYS12_SCHPO Probable homoisocitrate dehydrogenase OS=Schizosaccharomyces pombe GN=lys12 PE=1 SV=1
PDE_02839	6	6	gnl|BL_ORD_ID|213575 sp|P30666|MCM3_SCHPO DNA replication licensing factor mcm3 OS=Schizosaccharomyces pombe GN=mcm3 PE=1 SV=2
PDE_00683	6	6	gnl|BL_ORD_ID|68069 sp|Q9UUF7|COPB_SCHPO Coatomer subunit beta OS=Schizosaccharomyces pombe GN=sec26 PE=2 SV=1
PDE_01453	6	6	gnl|BL_ORD_ID|118912 sp|P34229|FAS1_YARLI Fatty acid synthase subunit beta OS=Yarrowia lipolytica GN=FAS1 PE=3 SV=2
PDE_07264	6	6	gnl|BL_ORD_ID|91813 sp|O42772|DHSB_MYCGR Succinate dehydrogenase [ubiquinone] iron-sulfur subunit, mitochondrial OS=Mycosphaerella graminicola GN=SDH2 PE=3 SV=1
PDE_08580	6	6	gnl|BL_ORD_ID|263186 sp|P20967|ODO1_YEAST 2-oxoglutarate dehydrogenase, mitochondrial OS=Saccharomyces cerevisiae GN=KGD1 PE=1 SV=2
PDE_03510	6	5	gnl|BL_ORD_ID|30226 sp|P0C2C8|ATP7_ASPTN ATP synthase subunit d, mitochondrial OS=Aspergillus terreus (strain NIH 2624 / FGSC A1156) GN=atp7 PE=3 SV=1
PDE_06141	8	5	gnl|BL_ORD_ID|512131 sp|O74745|YHF4_SCHPO Uncharacterized protein C1734.04 OS=Schizosaccharomyces pombe GN=SPBC1734.04 PE=2 SV=1
PDE_01858	6	5	gnl|BL_ORD_ID|287615 sp|P41893|PPAL_SCHPO Low molecular weight phosphotyrosine protein phosphatase OS=Schizosaccharomyces pombe GN=stp1 PE=2 SV=1
PDE_03241	6	5	gnl|BL_ORD_ID|19399 sp|Q9P3I3|ARGD_NEUCR Acetylornithine aminotransferase, mitochondrial OS=Neurospora crassa GN=arg-8 PE=3 SV=1
PDE_02075	7	5	gnl|BL_ORD_ID|247709 sp|P87185|NFS1_CANAL Cysteine desulfurase, mitochondrial OS=Candida albicans GN=NFS1 PE=3 SV=1
PDE_00860	5	5	gnl|BL_ORD_ID|440857 sp|Q5B187|TIM16_EMENI Mitochondrial import inner membrane translocase subunit tim16 OS=Emericella nidulans GN=pam16 PE=3 SV=1
PDE_07675	6	5	gnl|BL_ORD_ID|500670 sp|Q58087|Y674_METJA Uncharacterized protein MJ0674 OS=Methanocaldococcus jannaschii GN=MJ0674 PE=4 SV=1
PDE_03775	5	5	gnl|BL_ORD_ID|213614 sp|O75001|MCM7_SCHPO DNA replication licensing factor mcm7 OS=Schizosaccharomyces pombe GN=mcm7 PE=1 SV=1
PDE_02975	6	5	gnl|BL_ORD_ID|211751 sp|O74752|MAS5_SCHPO Mitochondrial protein import protein mas5 OS=Schizosaccharomyces pombe GN=SPBC1734.11 PE=2 SV=1
PDE_03179	5	5	-
PDE_08782	5	5	gnl|BL_ORD_ID|293249 sp|Q09682|PSA4_SCHPO Probable proteasome subunit alpha type-4 OS=Schizosaccharomyces pombe GN=SPAC13C5.01c PE=2 SV=1
PDE_01818	5	5	gnl|BL_ORD_ID|91274 sp|P13663|DHAS_YEAST Aspartate-semialdehyde dehydrogenase OS=Saccharomyces cerevisiae GN=HOM2 PE=1 SV=1
PDE_06826	5	5	gnl|BL_ORD_ID|411193 sp|Q09116|SPN2_SCHPO Septin homolog spn2 OS=Schizosaccharomyces pombe GN=spn2 PE=1 SV=2
PDE_04338	5	5	gnl|BL_ORD_ID|279165 sp|P50085|PHB2_YEAST Prohibitin-2 OS=Saccharomyces cerevisiae GN=PHB2 PE=1 SV=2
PDE_05730	5	5	gnl|BL_ORD_ID|476201 sp|P47165|XPT1_YEAST Xanthine phosphoribosyltransferase 1 OS=Saccharomyces cerevisiae GN=XPT1 PE=1 SV=1
PDE_06805	6	5	gnl|BL_ORD_ID|425602 sp|Q9UUF2|SYMC_SCHPO Probable methionyl-tRNA synthetase, cytoplasmic OS=Schizosaccharomyces pombe GN=SPBC17A3.04c PE=2 SV=1
PDE_04959	5	5	gnl|BL_ORD_ID|472636 sp|P52917|VPS4_YEAST Vacuolar protein sorting-associated protein 4 OS=Saccharomyces cerevisiae GN=VPS4 PE=1 SV=1
PDE_05608	6	5	gnl|BL_ORD_ID|103950 sp|B6H460|EFGM_PENCW Elongation factor G, mitochondrial OS=Penicillium chrysogenum (strain ATCC 28089 / DSM 1075 / Wisconsin 54-1255) GN=mef1 PE=3 SV=1
PDE_06831	5	5	gnl|BL_ORD_ID|146720 sp|A7DZP8|GPDM_MESAU Glycerol-3-phosphate dehydrogenase, mitochondrial OS=Mesocricetus auratus GN=GPD2 PE=1 SV=1
PDE_03162	5	5	gnl|BL_ORD_ID|204353 sp|A2QCJ2|LONM_ASPNC Lon protease homolog, mitochondrial OS=Aspergillus niger (strain CBS 513.88 / FGSC A1513) GN=pim1 PE=3 SV=1
PDE_09048	5	5	gnl|BL_ORD_ID|26865 sp|P22768|ASSY_YEAST Argininosuccinate synthase OS=Saccharomyces cerevisiae GN=ARG1 PE=1 SV=2
PDE_04142	5	5	gnl|BL_ORD_ID|211539 sp|Q6TU48|MAOX_DICDI NADP-dependent malic enzyme OS=Dictyostelium discoideum GN=malA PE=2 SV=1
PDE_09222	4	4	gnl|BL_ORD_ID|113091 sp|P78790|ETFA_SCHPO Probable electron transfer flavoprotein subunit alpha, mitochondrial OS=Schizosaccharomyces pombe GN=SPAC27D7.06 PE=2 SV=3
PDE_02915	5	4	gnl|BL_ORD_ID|213755 sp|Q5BG98|MCR1_EMENI NADH-cytochrome b5 reductase 2 OS=Emericella nidulans GN=mcr1 PE=3 SV=1
PDE_04537	4	4	gnl|BL_ORD_ID|146728 sp|Q7Z8E7|GPD_COLGL Glycerol-3-phosphate dehydrogenase [NAD+] OS=Colletotrichum gloeosporioides PE=2 SV=1
PDE_07734	4	4	gnl|BL_ORD_ID|512440 sp|O60155|YHY6_SCHPO Putative prolyl-tRNA synthetase C19C7.06 OS=Schizosaccharomyces pombe GN=SPBC19C7.06 PE=2 SV=1
PDE_00520	4	4	gnl|BL_ORD_ID|68091 sp|P48444|COPD_HUMAN Coatomer subunit delta OS=Homo sapiens GN=ARCN1 PE=1 SV=1
PDE_04746	4	4	gnl|BL_ORD_ID|131506 sp|P04385|GAL1_YEAST Galactokinase OS=Saccharomyces cerevisiae GN=GAL1 PE=1 SV=4
PDE_00284	5	4	gnl|BL_ORD_ID|227868 sp|P11913|MPPB_NEUCR Mitochondrial-processing peptidase subunit beta OS=Neurospora crassa GN=pep PE=1 SV=1
PDE_08777	4	4	gnl|BL_ORD_ID|208549 sp|Q9USM4|LUC7_SCHPO U1 snRNP-associated protein usp106 OS=Schizosaccharomyces pombe GN=usp106 PE=1 SV=1
PDE_00140	4	4	gnl|BL_ORD_ID|450908 sp|P24773|TRPG_PENCH Anthranilate synthase component 2 OS=Penicillium chrysogenum GN=trpC PE=4 SV=1
PDE_08338	5	4	gnl|BL_ORD_ID|134013 sp|Q01369|GBLP_NEUCR Guanine nucleotide-binding protein subunit beta-like protein OS=Neurospora crassa GN=cpc-2 PE=3 SV=1
PDE_09921	4	4	gnl|BL_ORD_ID|92665 sp|P46681|DLD2_YEAST D-lactate dehydrogenase [cytochrome] 2, mitochondrial OS=Saccharomyces cerevisiae GN=DLD2 PE=1 SV=1
PDE_05611	4	4	gnl|BL_ORD_ID|512427 sp|O59725|YHX5_SCHPO Uncharacterized protein C3E7.05c OS=Schizosaccharomyces pombe GN=SPBC3E7.05c PE=2 SV=1
PDE_04624	4	4	gnl|BL_ORD_ID|84931 sp|Q0CDT1|DBP5_ASPTN ATP-dependent RNA helicase dbp5 OS=Aspergillus terreus (strain NIH 2624 / FGSC A1156) GN=dbp5 PE=3 SV=1
PDE_02046	4	4	gnl|BL_ORD_ID|213556 sp|P40377|MCM2_SCHPO DNA replication licensing factor mcm2 OS=Schizosaccharomyces pombe GN=mcm2 PE=1 SV=1
PDE_05914	4	4	gnl|BL_ORD_ID|364230 sp|A5DHT2|RPB2_PICGU DNA-directed RNA polymerase II subunit RPB2 OS=Pichia guilliermondii GN=RPB2 PE=3 SV=3
PDE_06474	4	4	gnl|BL_ORD_ID|232093 sp|Q9P786|MTD1_SCHPO Methylenetetrahydrofolate dehydrogenase [NAD+] OS=Schizosaccharomyces pombe GN=mtd1 PE=2 SV=1
PDE_07158	4	4	gnl|BL_ORD_ID|277996 sp|P41756|PGK_ASPOR Phosphoglycerate kinase OS=Aspergillus oryzae GN=pgkA PE=3 SV=1
PDE_07812	4	4	gnl|BL_ORD_ID|108638 sp|P43555|EMP47_YEAST Protein EMP47 OS=Saccharomyces cerevisiae GN=EMP47 PE=1 SV=1
PDE_04388	4	4	gnl|BL_ORD_ID|142095 sp|Q9UT36|GLO21_SCHPO Probable hydroxyacylglutathione hydrolase C824.07 OS=Schizosaccharomyces pombe GN=SPAC824.07 PE=2 SV=1
PDE_06571	4	3	-
PDE_04330	4	3	gnl|BL_ORD_ID|68182 sp|O74891|COPZ_SCHPO Probable coatomer subunit zeta OS=Schizosaccharomyces pombe GN=ret3 PE=2 SV=1
PDE_09593	4	3	gnl|BL_ORD_ID|273657 sp|Q9UW83|PDX1_EMENI Pyridoxine biosynthesis protein pyroA OS=Emericella nidulans GN=pyroA PE=3 SV=1
PDE_03490	4	3	gnl|BL_ORD_ID|40542 sp|P32451|BIOB_YEAST Biotin synthase, mitochondrial OS=Saccharomyces cerevisiae GN=BIO2 PE=1 SV=2
PDE_03657	4	3	gnl|BL_ORD_ID|505267 sp|O14324|YB79_SCHPO Uncharacterized membrane protein C16E9.09c OS=Schizosaccharomyces pombe GN=SPBC16E9.09c PE=2 SV=1
PDE_08454	3	3	gnl|BL_ORD_ID|142819 sp|Q0IID9|GLPK_BOVIN Glycerol kinase OS=Bos taurus GN=GK PE=2 SV=1
PDE_09504	4	3	gnl|BL_ORD_ID|245543 sp|Q7Z8P9|NDK_ASPFU Nucleoside diphosphate kinase OS=Aspergillus fumigatus GN=ndk1 PE=3 SV=1
PDE_09640	3	3	gnl|BL_ORD_ID|412889 sp|Q8KB47|SSB1_CHLTE Single-stranded DNA-binding protein 1 OS=Chlorobium tepidum GN=ssb1 PE=3 SV=1
PDE_09116	3	3	gnl|BL_ORD_ID|246598 sp|P24918|NDUS1_NEUCR NADH-ubiquinone oxidoreductase 78 kDa subunit, mitochondrial OS=Neurospora crassa GN=nuo-78 PE=1 SV=2
PDE_05824	3	3	-
PDE_02842	3	3	gnl|BL_ORD_ID|112116 sp|O13820|ERG5_SCHPO Cytochrome P450 61 OS=Schizosaccharomyces pombe GN=erg5 PE=1 SV=2
PDE_08724	3	3	gnl|BL_ORD_ID|464232 sp|Q96WV0|UREG_SCHPO Uncharacterized urease accessory protein ureG-like OS=Schizosaccharomyces pombe GN=SPCPB16A4.05c PE=2 SV=1
PDE_03064	4	3	gnl|BL_ORD_ID|118158 sp|Q06099|FADH_CANMA S-(hydroxymethyl)glutathione dehydrogenase OS=Candida maltosa GN=FDH1 PE=3 SV=1
PDE_09062	3	3	gnl|BL_ORD_ID|505276 sp|O59672|YB89_SCHPO Uncharacterized ABC transporter ATP-binding protein C29A3.09c OS=Schizosaccharomyces pombe GN=SPBC29A3.09c PE=2 SV=1
PDE_06626	3	3	-
PDE_07819	3	3	gnl|BL_ORD_ID|407994 sp|Q09699|SNF5_SCHPO SWI/SNF chromatin-remodeling complex subunit snf5 OS=Schizosaccharomyces pombe GN=snf5 PE=1 SV=1
PDE_01216	3	3	gnl|BL_ORD_ID|446052 sp|O13317|TRI11_FUSSP Isotrichodermin C-15 hydroxylase OS=Fusarium sporotrichioides GN=TRI11 PE=3 SV=1
PDE_02205	3	3	gnl|BL_ORD_ID|5661 sp|Q12618|ACO1_AJECA Acyl-CoA desaturase OS=Ajellomyces capsulata GN=OLE1 PE=3 SV=1
PDE_09456	3	3	gnl|BL_ORD_ID|411195 sp|P48009|SPN4_SCHPO Septin homolog spn4 OS=Schizosaccharomyces pombe GN=spn4 PE=1 SV=1
PDE_05635	5	3	gnl|BL_ORD_ID|350449 sp|Q9C2B9|RL38_NEUCR 60S ribosomal protein L38 OS=Neurospora crassa GN=rpl-38 PE=3 SV=1
PDE_00288	3	3	gnl|BL_ORD_ID|47462 sp|P34237|CASP_YEAST Protein CASP OS=Saccharomyces cerevisiae GN=COY1 PE=1 SV=2
PDE_07774	3	3	gnl|BL_ORD_ID|346776 sp|Q7RXY1|RL32_NEUCR 60S ribosomal protein L32 OS=Neurospora crassa GN=rpl-32 PE=3 SV=1
PDE_04546	3	3	gnl|BL_ORD_ID|312968 sp|O35509|RB11B_RAT Ras-related protein Rab-11B OS=Rattus norvegicus GN=Rab11b PE=2 SV=4
PDE_03177	3	3	gnl|BL_ORD_ID|79302 sp|O60184|CYC8_SCHPO General transcriptional corepressor ssn6 OS=Schizosaccharomyces pombe GN=ssn6 PE=1 SV=1
PDE_00053	3	3	gnl|BL_ORD_ID|434729 sp|Q4WRB8|TCTP_ASPFU Translationally-controlled tumor protein homolog OS=Aspergillus fumigatus GN=AFUA_1G16840 PE=3 SV=1
PDE_03681	3	3	gnl|BL_ORD_ID|174846 sp|P32481|IF2G_YEAST Eukaryotic translation initiation factor 2 subunit gamma OS=Saccharomyces cerevisiae GN=GCD11 PE=1 SV=1
PDE_08546	3	3	gnl|BL_ORD_ID|450365 sp|O60122|TRPD_SCHPO Anthranilate phosphoribosyltransferase OS=Schizosaccharomyces pombe GN=trp4 PE=2 SV=1
PDE_04033	3	3	gnl|BL_ORD_ID|412567 sp|P36057|SRPB_YEAST Signal recognition particle receptor subunit beta OS=Saccharomyces cerevisiae GN=SRP102 PE=1 SV=1
PDE_04098	3	3	gnl|BL_ORD_ID|134827 sp|P33892|GCN1_YEAST Translational activator GCN1 OS=Saccharomyces cerevisiae GN=GCN1 PE=1 SV=1
PDE_01550	3	3	gnl|BL_ORD_ID|129483 sp|Q99078|FUZ7_USTMA Dual specificity protein kinase FUZ7 OS=Ustilago maydis GN=FUZ7 PE=3 SV=2
PDE_01695	3	3	gnl|BL_ORD_ID|381508 sp|O74893|RS20_SCHPO 40S ribosomal protein S20 OS=Schizosaccharomyces pombe GN=rps20 PE=1 SV=1
PDE_07963	3	3	gnl|BL_ORD_ID|443510 sp|P35848|TOM20_NEUCR Mitochondrial import receptor subunit tom-20 OS=Neurospora crassa GN=tom-20 PE=3 SV=1
PDE_06672	3	3	gnl|BL_ORD_ID|244286 sp|A1DHW1|NCB5R_NEOFI NADH-cytochrome b5 reductase 1 OS=Neosartorya fischeri (strain ATCC 1020 / DSM 3700 / FGSC A1164 / NRRL 181) GN=cbr1 PE=3 SV=2
PDE_02722	3	3	gnl|BL_ORD_ID|222444 sp|P32490|MKK1_YEAST MAP kinase kinase MKK1/SSP32 OS=Saccharomyces cerevisiae GN=MKK1 PE=1 SV=1
PDE_09163	3	3	gnl|BL_ORD_ID|62731 sp|Q54RB9|CMC_DICDI Calcium-binding mitochondrial carrier protein OS=Dictyostelium discoideum GN=mcfO PE=3 SV=1
PDE_02287	3	3	gnl|BL_ORD_ID|191808 sp|P17423|KHSE_YEAST Homoserine kinase OS=Saccharomyces cerevisiae GN=THR1 PE=1 SV=4
PDE_03215	3	3	gnl|BL_ORD_ID|518157 sp|O94401|YQF8_SCHPO L-type lectin-like domain-containing protein C126.08c OS=Schizosaccharomyces pombe GN=SPCC126.08c PE=2 SV=1
PDE_01481	3	3	gnl|BL_ORD_ID|289138 sp|Q55905|PPSA_SYNY3 Phosphoenolpyruvate synthase OS=Synechocystis sp. (strain PCC 6803) GN=ppsA PE=3 SV=1
PDE_07957	3	3	gnl|BL_ORD_ID|11735 sp|P08157|ALDH_EMENI Aldehyde dehydrogenase OS=Emericella nidulans GN=aldA PE=3 SV=2
PDE_03828	3	3	gnl|BL_ORD_ID|246407 sp|P24919|NDUA5_NEUCR NADH-ubiquinone oxidoreductase 29.9 kDa subunit, mitochondrial OS=Neurospora crassa GN=nuo-32 PE=1 SV=1
PDE_01755	3	3	gnl|BL_ORD_ID|399806 sp|P23833|SCO1_YEAST Protein SCO1, mitochondrial OS=Saccharomyces cerevisiae GN=SCO1 PE=1 SV=1
PDE_07069	3	3	gnl|BL_ORD_ID|511686 sp|O60121|YH77_SCHPO Uncharacterized protein C16G5.07c OS=Schizosaccharomyces pombe GN=SPBC16G5.07c PE=2 SV=1
PDE_01583	4	2	gnl|BL_ORD_ID|516235 sp|O74383|YNV8_SCHPO Uncharacterized protein C3H7.08c OS=Schizosaccharomyces pombe GN=SPBC3H7.08c PE=2 SV=1
PDE_05108	3	2	gnl|BL_ORD_ID|392857 sp|Q4WYK1|RSSA_ASPFU 40S ribosomal protein S0 OS=Aspergillus fumigatus GN=rps0 PE=3 SV=1
PDE_09645	2	2	gnl|BL_ORD_ID|158799 sp|O57478|HEMH_XENLA Ferrochelatase, mitochondrial OS=Xenopus laevis GN=fech PE=1 SV=1
PDE_09471	2	2	gnl|BL_ORD_ID|509203 sp|O13770|YE98_SCHPO Uncharacterized membrane protein C17A5.08 OS=Schizosaccharomyces pombe GN=SPAC17A5.08 PE=2 SV=1
PDE_03126	2	2	gnl|BL_ORD_ID|293264 sp|Q9UT97|PSA5_SCHPO Probable proteasome subunit alpha type-5 OS=Schizosaccharomyces pombe GN=SPAC323.02c PE=1 SV=1
PDE_00568	2	2	gnl|BL_ORD_ID|510193 sp|O14290|YF14_SCHPO Uncharacterized protein C9E9.04 OS=Schizosaccharomyces pombe GN=SPAC9E9.04 PE=2 SV=1
PDE_08705	2	2	gnl|BL_ORD_ID|364246 sp|P16370|RPB3_YEAST DNA-directed RNA polymerase II subunit RPB3 OS=Saccharomyces cerevisiae GN=RPB3 PE=1 SV=2
PDE_05315	2	2	gnl|BL_ORD_ID|381778 sp|Q4WI01|RS21_ASPFU 40S ribosomal protein S21 OS=Aspergillus fumigatus GN=rps21 PE=3 SV=1
PDE_01925	2	2	gnl|BL_ORD_ID|347373 sp|P41056|RL33B_YEAST 60S ribosomal protein L33-B OS=Saccharomyces cerevisiae GN=RPL33B PE=1 SV=2
PDE_04900	2	2	gnl|BL_ORD_ID|293278 sp|O94517|PSA6_SCHPO Probable proteasome subunit alpha type-6 OS=Schizosaccharomyces pombe GN=SPBC646.16 PE=2 SV=1
PDE_02775	3	2	gnl|BL_ORD_ID|374371 sp|O59936|RS12_ERYGR 40S ribosomal protein S12 OS=Erysiphe graminis subsp. hordei GN=RPS12 PE=3 SV=1
PDE_02217	2	2	gnl|BL_ORD_ID|462493 sp|P28274|URA7_YEAST CTP synthase 1 OS=Saccharomyces cerevisiae GN=URA7 PE=1 SV=2
PDE_03163	2	2	gnl|BL_ORD_ID|214611 sp|P87239|MDJ1_SCHPO DnaJ homolog 1, mitochondrial OS=Schizosaccharomyces pombe GN=mdj1 PE=2 SV=1
PDE_09073	2	2	gnl|BL_ORD_ID|358509 sp|P31334|RM09_YEAST 54S ribosomal protein L9, mitochondrial OS=Saccharomyces cerevisiae GN=MRPL9 PE=1 SV=3
PDE_00873	2	2	gnl|BL_ORD_ID|24097 sp|P32449|AROG_YEAST Phospho-2-dehydro-3-deoxyheptonate aldolase, tyrosine-inhibited OS=Saccharomyces cerevisiae GN=ARO4 PE=1 SV=2
PDE_08919	2	2	gnl|BL_ORD_ID|52663 sp|Q00646|CDK1_EMENI Cell division control protein 2 OS=Emericella nidulans GN=nimX PE=2 SV=1
PDE_07281	2	2	gnl|BL_ORD_ID|67422 sp|Q6BWX4|COFI_DEBHA Cofilin OS=Debaryomyces hansenii GN=COF1 PE=3 SV=1
PDE_03644	3	2	gnl|BL_ORD_ID|177949 sp|P25605|ILV6_YEAST Acetolactate synthase small subunit, mitochondrial OS=Saccharomyces cerevisiae GN=ILV6 PE=1 SV=2
PDE_04035	2	2	gnl|BL_ORD_ID|291825 sp|O13810|PROB_SCHPO Probable glutamate 5-kinase OS=Schizosaccharomyces pombe GN=SPAC17H9.13c PE=2 SV=1
PDE_03974	2	2	gnl|BL_ORD_ID|267687 sp|P22008|P5CR_PSEAE Pyrroline-5-carboxylate reductase OS=Pseudomonas aeruginosa GN=proC PE=1 SV=2
PDE_04876	2	2	gnl|BL_ORD_ID|124534 sp|Q08023|FMP25_YEAST Protein FMP25, mitochondrial OS=Saccharomyces cerevisiae GN=FMP25 PE=1 SV=1
PDE_01345	2	2	gnl|BL_ORD_ID|165403 sp|Q7WUM8|HMP_RHIME Flavohemoprotein OS=Rhizobium meliloti GN=hmp PE=3 SV=2
PDE_00582	2	2	gnl|BL_ORD_ID|364212 sp|P36594|RPB1_SCHPO DNA-directed RNA polymerase II subunit rpb1 OS=Schizosaccharomyces pombe GN=rpb1 PE=1 SV=1
PDE_07806	2	2	gnl|BL_ORD_ID|249954 sp|P38861|NMD3_YEAST 60S ribosomal export protein NMD3 OS=Saccharomyces cerevisiae GN=NMD3 PE=1 SV=3
PDE_03779	2	2	gnl|BL_ORD_ID|355817 sp|Q9C3Z5|RLA2_PODAN 60S acidic ribosomal protein P2 OS=Podospora anserina PE=3 SV=1
PDE_01700	2	2	gnl|BL_ORD_ID|92720 sp|O00087|DLDH_SCHPO Dihydrolipoyl dehydrogenase, mitochondrial OS=Schizosaccharomyces pombe GN=dld1 PE=2 SV=2
PDE_09254	2	2	gnl|BL_ORD_ID|413492 sp|O14470|SSR2_SCHPO SWI/SNF and RSC complexes subunit ssr2 OS=Schizosaccharomyces pombe GN=ssr2 PE=1 SV=3
PDE_00660	2	2	gnl|BL_ORD_ID|518152 sp|O94394|YQF1_SCHPO Uncharacterized WD repeat-containing protein C126.01c OS=Schizosaccharomyces pombe GN=SPCC126.01c PE=2 SV=2
PDE_01175	2	2	gnl|BL_ORD_ID|52287 sp|Q01112|CDC42_SCHPO Cell division control protein 42 homolog OS=Schizosaccharomyces pombe GN=cdc42 PE=1 SV=1
PDE_03234	2	2	gnl|BL_ORD_ID|36270 sp|Q9P602|ATPO_NEUCR ATP synthase subunit 5, mitochondrial OS=Neurospora crassa GN=atp-5 PE=3 SV=2
PDE_06870	2	2	gnl|BL_ORD_ID|275567 sp|O42930|PEP1_SCHPO Vacuolar protein sorting/targeting protein pep1 OS=Schizosaccharomyces pombe GN=pep1 PE=1 SV=1
PDE_07151	2	2	gnl|BL_ORD_ID|355858 sp|Q03195|RLI1_YEAST Translation initiation factor RLI1 OS=Saccharomyces cerevisiae GN=RLI1 PE=1 SV=1
PDE_06774	2	2	gnl|BL_ORD_ID|287206 sp|Q09172|PP2C2_SCHPO Protein phosphatase 2C homolog 2 OS=Schizosaccharomyces pombe GN=ptc2 PE=2 SV=1
PDE_04060	2	2	gnl|BL_ORD_ID|334284 sp|Q8TFH1|RL18B_SCHPO 60S ribosomal protein L18-B OS=Schizosaccharomyces pombe GN=rpl18b PE=1 SV=1
PDE_07902	2	2	gnl|BL_ORD_ID|522891 sp|P53303|ZPR1_YEAST Zinc finger protein ZPR1 OS=Saccharomyces cerevisiae GN=ZPR1 PE=1 SV=1
PDE_06443	2	2	-
PDE_01569	2	2	gnl|BL_ORD_ID|134226 sp|Q2KHZ9|GCDH_BOVIN Glutaryl-CoA dehydrogenase, mitochondrial OS=Bos taurus GN=GCDH PE=2 SV=1
PDE_08009	2	2	gnl|BL_ORD_ID|4594 sp|P45867|ACDA_BACSU Acyl-CoA dehydrogenase OS=Bacillus subtilis GN=acdA PE=2 SV=1
PDE_00270	2	2	gnl|BL_ORD_ID|364082 sp|Q6FQA6|RPAB1_CANGA DNA-directed RNA polymerases I, II, and III subunit RPABC1 OS=Candida glabrata GN=RPB5 PE=3 SV=1
PDE_08336	2	2	gnl|BL_ORD_ID|442326 sp|Q5B5L5|TMEDA_EMENI Endoplasmic reticulum vesicle protein 25 OS=Emericella nidulans GN=erv25 PE=3 SV=1
PDE_03757	2	2	gnl|BL_ORD_ID|196266 sp|P30624|LCF1_YEAST Long-chain-fatty-acid--CoA ligase 1 OS=Saccharomyces cerevisiae GN=FAA1 PE=1 SV=1
PDE_08101	2	2	gnl|BL_ORD_ID|49157 sp|P30574|CBPY_CANAL Carboxypeptidase Y OS=Candida albicans GN=CPY1 PE=2 SV=2
PDE_08264	2	2	gnl|BL_ORD_ID|257665 sp|P25710|NUJM_NEUCR NADH-ubiquinone oxidoreductase 21.3 kDa subunit OS=Neurospora crassa GN=B13D24.010 PE=4 SV=1
PDE_05144	2	2	gnl|BL_ORD_ID|387662 sp|O43105|RS7_NEUCR 40S ribosomal protein S7 OS=Neurospora crassa GN=rps-7 PE=3 SV=2
PDE_02707	2	2	gnl|BL_ORD_ID|333096 sp|Q9P720|RL16_NEUCR 60S ribosomal protein L16 OS=Neurospora crassa GN=rpl-16 PE=3 SV=1
PDE_03637	2	2	gnl|BL_ORD_ID|108453 sp|O59704|ELP1_SCHPO Elongator complex protein 1 OS=Schizosaccharomyces pombe GN=iki3 PE=2 SV=1
PDE_02756	2	2	gnl|BL_ORD_ID|652 sp|Q9UT08|2AAA_SCHPO Protein phosphatase PP2A regulatory subunit A OS=Schizosaccharomyces pombe GN=paa1 PE=2 SV=1
PDE_05849	2	2	gnl|BL_ORD_ID|17200 sp|Q6CA53|APT_YARLI Adenine phosphoribosyltransferase OS=Yarrowia lipolytica GN=APT1 PE=3 SV=1
PDE_04313	2	2	-
PDE_06661	2	2	gnl|BL_ORD_ID|440911 sp|Q9USM7|TIM23_SCHPO Mitochondrial import inner membrane translocase subunit tim23 OS=Schizosaccharomyces pombe GN=tim23 PE=2 SV=1
PDE_08090	2	2	gnl|BL_ORD_ID|76245 sp|P53694|CWL1_SCHPO Cell lysis protein cwl1 OS=Schizosaccharomyces pombe GN=cwl1 PE=2 SV=1
PDE_08346	2	2	gnl|BL_ORD_ID|141623 sp|Q96V52|GLNA_EMENI Glutamine synthetase OS=Emericella nidulans GN=glnA PE=3 SV=2
PDE_03915	2	2	gnl|BL_ORD_ID|405122 sp|Q05567|SGPL_YEAST Sphingosine-1-phosphate lyase OS=Saccharomyces cerevisiae GN=DPL1 PE=1 SV=1
PDE_03374	2	2	gnl|BL_ORD_ID|437031 sp|Q5T1C6|THEM4_HUMAN Thioesterase superfamily member 4 OS=Homo sapiens GN=THEM4 PE=1 SV=1
PDE_01598	2	2	gnl|BL_ORD_ID|311955 sp|Q6RUV5|RAC1_RAT Ras-related C3 botulinum toxin substrate 1 OS=Rattus norvegicus GN=Rac1 PE=1 SV=1
PDE_06586	2	2	gnl|BL_ORD_ID|232110 sp|P0C0Y4|MTDH_ALTAL Probable NADP-dependent mannitol dehydrogenase OS=Alternaria alternata PE=1 SV=2
PDE_09134	2	2	gnl|BL_ORD_ID|512364 sp|Q04013|YHM2_YEAST Mitochondrial DNA replication protein YHM2 OS=Saccharomyces cerevisiae GN=YHM2 PE=1 SV=1
PDE_00613	2	2	gnl|BL_ORD_ID|108628 sp|P32803|EMP24_YEAST Endosomal protein P24B OS=Saccharomyces cerevisiae GN=EMP24 PE=1 SV=1
PDE_04156	2	2	gnl|BL_ORD_ID|510214 sp|O13899|YF38_SCHPO Uncharacterized CDP-alcohol phosphatidyltransferase class-I family protein C22A12.08c OS=Schizosaccharomyces pombe GN=SPAC22A12.08c PE=2 SV=1
PDE_09694	2	2	gnl|BL_ORD_ID|401212 sp|O14085|SEC72_SCHPO Translocation protein sec72 OS=Schizosaccharomyces pombe GN=sec72 PE=2 SV=1
PDE_04641	2	2	gnl|BL_ORD_ID|520423 sp|P42317|YXJF_BACSU Uncharacterized oxidoreductase yxjF OS=Bacillus subtilis GN=yxjF PE=3 SV=2
PDE_03834	2	2	gnl|BL_ORD_ID|520980 sp|A1YPR0|ZBT7C_HUMAN Zinc finger and BTB domain-containing protein 7C OS=Homo sapiens GN=ZBTB7C PE=1 SV=1
PDE_02943	2	2	gnl|BL_ORD_ID|272633 sp|Q03392|PCNA_SCHPO Proliferating cell nuclear antigen OS=Schizosaccharomyces pombe GN=pcn1 PE=1 SV=1
PDE_00710	2	2	gnl|BL_ORD_ID|10978 sp|Q9P3B2|AIM38_SCHPO Altered inheritance rate of mitochondria protein 38 homolog OS=Schizosaccharomyces pombe GN=aim38 PE=2 SV=1
PDE_05908	1	1	gnl|BL_ORD_ID|298898 sp|C6Y4C1|PT117_SCHPO Protein pet117, mitochondrial OS=Schizosaccharomyces pombe GN=pet117 PE=2 SV=1
PDE_05402	2	1	gnl|BL_ORD_ID|219462 sp|Q02889|MGR2_YEAST Protein MGR2 OS=Saccharomyces cerevisiae GN=MGR2 PE=1 SV=1
PDE_03014	1	1	gnl|BL_ORD_ID|32850 sp|P56525|ATPD_NEUCR ATP synthase subunit delta, mitochondrial OS=Neurospora crassa GN=atp-16 PE=3 SV=2
PDE_09900	1	1	gnl|BL_ORD_ID|250023 sp|P42882|NMT1_ASPPA Protein NMT1 homolog OS=Aspergillus parasiticus GN=nmt1 PE=2 SV=1
PDE_05733	1	1	gnl|BL_ORD_ID|155465 sp|P45856|HBD_BACSU Probable 3-hydroxybutyryl-CoA dehydrogenase OS=Bacillus subtilis GN=mmgB PE=2 SV=1
PDE_09832	1	1	gnl|BL_ORD_ID|363726 sp|P41746|RODL_ASPFU Hydrophobin OS=Aspergillus fumigatus GN=rodA PE=2 SV=2
PDE_09396	1	1	gnl|BL_ORD_ID|275685 sp|P33295|PEPC_ASPNG Subtilisin-like serine protease pepC OS=Aspergillus niger GN=pepC PE=3 SV=1
PDE_00429	1	1	gnl|BL_ORD_ID|167425 sp|Q96MM6|HS12B_HUMAN Heat shock 70 kDa protein 12B OS=Homo sapiens GN=HSPA12B PE=1 SV=2
PDE_04818	1	1	gnl|BL_ORD_ID|278779 sp|Q4WY53|PGM_ASPFU Phosphoglucomutase OS=Aspergillus fumigatus GN=pgmA PE=3 SV=1
PDE_02577	1	1	gnl|BL_ORD_ID|204807 sp|O13629|LPLA_SCHPO Putative lipoate-protein ligase A OS=Schizosaccharomyces pombe GN=SPBC17A3.09c PE=2 SV=1
PDE_03511	1	1	gnl|BL_ORD_ID|240940 sp|A2R4V1|NACA_ASPNC Nascent polypeptide-associated complex subunit alpha OS=Aspergillus niger (strain CBS 513.88 / FGSC A1513) GN=egd2 PE=3 SV=1
PDE_06540	1	1	gnl|BL_ORD_ID|298160 sp|P55034|PSMD4_ARATH 26S proteasome non-ATPase regulatory subunit 4 OS=Arabidopsis thaliana GN=MBP1 PE=1 SV=1
PDE_03464	1	1	gnl|BL_ORD_ID|246380 sp|Q07842|NDUA2_NEUCR NADH-ubiquinone oxidoreductase 10.5 kDa subunit OS=Neurospora crassa GN=nuo-10.5 PE=4 SV=1
PDE_09899	1	1	gnl|BL_ORD_ID|153151 sp|O93869|GYS_NEUCR Glycogen [starch] synthase OS=Neurospora crassa GN=7F4.080 PE=2 SV=2
PDE_05697	1	1	gnl|BL_ORD_ID|29478 sp|C6Y4A3|ATP19_SCHPO ATP synthase subunit K, mitochondrial OS=Schizosaccharomyces pombe GN=atp19 PE=2 SV=1
PDE_00455	1	1	gnl|BL_ORD_ID|430357 sp|Q6TGS6|SYYC_DANRE Tyrosyl-tRNA synthetase, cytoplasmic OS=Danio rerio GN=yars PE=2 SV=2
PDE_01824	1	1	gnl|BL_ORD_ID|350366 sp|Q9C0T1|RL37_EMENI 60S ribosomal protein L37 OS=Emericella nidulans GN=rpl37 PE=3 SV=1
PDE_00201	1	1	gnl|BL_ORD_ID|512379 sp|O94362|YHOF_SCHPO Uncharacterized GTP-binding protein C428.15 OS=Schizosaccharomyces pombe GN=SPBC428.15 PE=2 SV=1
PDE_07513	1	1	gnl|BL_ORD_ID|417694 sp|Q4WVE5|SVF1_ASPFU Survival factor 1 OS=Aspergillus fumigatus GN=svf1 PE=3 SV=1
PDE_09910	1	1	gnl|BL_ORD_ID|292462 sp|P77541|PRPB_ECOLI Methylisocitrate lyase OS=Escherichia coli (strain K12) GN=prpB PE=1 SV=3
PDE_09902	1	1	gnl|BL_ORD_ID|127120 sp|Q92250|FPPS_NEUCR Farnesyl pyrophosphate synthase OS=Neurospora crassa GN=fpp PE=3 SV=2
PDE_03221	1	1	gnl|BL_ORD_ID|358576 sp|P38064|RM16_YEAST 54S ribosomal protein L16, mitochondrial OS=Saccharomyces cerevisiae GN=MRPL16 PE=1 SV=1
PDE_03733	2	1	gnl|BL_ORD_ID|511013 sp|P42937|YG4E_YEAST Uncharacterized protein YGR203W OS=Saccharomyces cerevisiae GN=YGR203W PE=1 SV=1
PDE_02578	1	1	gnl|BL_ORD_ID|23094 sp|Q12640|AROC_NEUCR Chorismate synthase OS=Neurospora crassa GN=aro-2 PE=2 SV=2
PDE_07502	1	1	gnl|BL_ORD_ID|467672 sp|O59941|VATD_NEUCR V-type proton ATPase subunit D OS=Neurospora crassa GN=vma-8 PE=2 SV=2
PDE_08477	1	1	gnl|BL_ORD_ID|516251 sp|Q9P782|YNY8_SCHPO Uncharacterized protein C1711.08 OS=Schizosaccharomyces pombe GN=SPBC1711.08 PE=2 SV=1
PDE_03746	1	1	gnl|BL_ORD_ID|483901 sp|O06179|Y1533_MYCTU Putative monooxygenase Rv1533 OS=Mycobacterium tuberculosis GN=Rv1533 PE=3 SV=1
PDE_05774	1	1	gnl|BL_ORD_ID|330272 sp|O59931|RL13_CANAL 60S ribosomal protein L13 OS=Candida albicans GN=RPL13 PE=3 SV=1
PDE_07581	1	1	gnl|BL_ORD_ID|312871 sp|Q12526|RAS_EMENI Ras-like protein OS=Emericella nidulans GN=AN0182 PE=2 SV=2
PDE_01044	1	1	gnl|BL_ORD_ID|79235 sp|P38909|CYC2_YEAST Cytochrome c mitochondrial import factor CYC2 OS=Saccharomyces cerevisiae GN=CYC2 PE=1 SV=3
PDE_01733	1	1	gnl|BL_ORD_ID|15421 sp|Q9DBG3|AP2B1_MOUSE AP-2 complex subunit beta OS=Mus musculus GN=Ap2b1 PE=1 SV=1
PDE_06937	1	1	gnl|BL_ORD_ID|364039 sp|P32529|RPA12_YEAST DNA-directed RNA polymerase I subunit RPA12 OS=Saccharomyces cerevisiae GN=RPA12 PE=1 SV=1
PDE_00155	1	1	gnl|BL_ORD_ID|456187 sp|Q7RYI0|U327_NEUCR UPF0327 protein NCU06495 OS=Neurospora crassa GN=NCU06495 PE=3 SV=1
PDE_02150	1	1	gnl|BL_ORD_ID|214080 sp|P17505|MDHM_YEAST Malate dehydrogenase, mitochondrial OS=Saccharomyces cerevisiae GN=MDH1 PE=1 SV=2
PDE_00918	1	1	-
PDE_05550	1	1	gnl|BL_ORD_ID|293106 sp|P34227|PRX1_YEAST Mitochondrial peroxiredoxin PRX1 OS=Saccharomyces cerevisiae GN=PRX1 PE=1 SV=1
PDE_09965	1	1	gnl|BL_ORD_ID|321304 sp|O74111|RFC3_ARXAD Replication factor C subunit 3 OS=Arxula adeninivorans GN=RFC3 PE=3 SV=1
PDE_00768	1	1	gnl|BL_ORD_ID|443524 sp|Q07335|TOM22_NEUCR Mitochondrial import receptor subunit tom-22 OS=Neurospora crassa GN=tom-22 PE=2 SV=1
PDE_02182	1	1	gnl|BL_ORD_ID|222676 sp|Q09196|MLR4_SCHPO Myosin regulatory light chain cdc4 OS=Schizosaccharomyces pombe GN=cdc4 PE=1 SV=1
PDE_00817	1	1	gnl|BL_ORD_ID|382716 sp|Q7S6W5|RS28_NEUCR 40S ribosomal protein S28 OS=Neurospora crassa GN=rps-28 PE=3 SV=1
PDE_04802	1	1	gnl|BL_ORD_ID|11875 sp|Q9HGY9|ALF_ASPOR Fructose-bisphosphate aldolase OS=Aspergillus oryzae GN=fbaA PE=2 SV=2
PDE_03503	1	1	gnl|BL_ORD_ID|301027 sp|P41390|PUR1_SCHPO Amidophosphoribosyltransferase OS=Schizosaccharomyces pombe GN=ade4 PE=1 SV=1
PDE_06534	1	1	gnl|BL_ORD_ID|112081 sp|P53199|ERG26_YEAST Sterol-4-alpha-carboxylate 3-dehydrogenase, decarboxylating OS=Saccharomyces cerevisiae GN=ERG26 PE=1 SV=1
PDE_05317	1	1	gnl|BL_ORD_ID|179368 sp|O00086|IMDH3_CANAL Probable inosine-5&apos;-monophosphate dehydrogenase OS=Candida albicans GN=IMH3 PE=1 SV=1
PDE_05046	1	1	-
PDE_05376	1	1	gnl|BL_ORD_ID|440838 sp|Q5B4H1|TIM14_EMENI Mitochondrial import inner membrane translocase subunit tim14 OS=Emericella nidulans GN=pam18 PE=3 SV=1
PDE_08412	1	1	gnl|BL_ORD_ID|246715 sp|Q92406|NDUV1_ASPNG NADH-ubiquinone oxidoreductase 51 kDa subunit, mitochondrial OS=Aspergillus niger GN=NUO51 PE=3 SV=1
PDE_04423	1	1	gnl|BL_ORD_ID|383600 sp|O42952|RS30_SCHPO 40S ribosomal protein S30 OS=Schizosaccharomyces pombe GN=rps30a PE=2 SV=2
PDE_03382	1	1	gnl|BL_ORD_ID|284335 sp|Q5ASN8|PMP20_EMENI Putative peroxiredoxin pmp20 OS=Emericella nidulans GN=AN8692 PE=1 SV=1
PDE_08367	1	1	gnl|BL_ORD_ID|364138 sp|P07703|RPAC1_YEAST DNA-directed RNA polymerases I and III subunit RPAC1 OS=Saccharomyces cerevisiae GN=RPC40 PE=1 SV=1
PDE_02938	1	1	gnl|BL_ORD_ID|399303 sp|Q9HFC7|SC61B_YARLI Protein transport protein Sec61 subunit beta OS=Yarrowia lipolytica GN=SBH1 PE=3 SV=1
PDE_08074	1	1	gnl|BL_ORD_ID|71623 sp|Q12289|CRC1_YEAST Mitochondrial carnitine carrier OS=Saccharomyces cerevisiae GN=CRC1 PE=1 SV=1
PDE_06265	1	1	gnl|BL_ORD_ID|70668 sp|O14442|CP51_UNCNE Eburicol 14-alpha-demethylase OS=Uncinula necator GN=CYP51 PE=2 SV=2
PDE_01811	1	1	gnl|BL_ORD_ID|196834 sp|Q40153|LE14B_LITER LEC14B protein OS=Lithospermum erythrorhizon PE=2 SV=1
PDE_07235	1	1	gnl|BL_ORD_ID|517251 sp|O74793|YOUB_SCHPO Uncharacterized protein C26H8.11c OS=Schizosaccharomyces pombe GN=SPBC26H8.11c PE=2 SV=1
PDE_03287	1	1	gnl|BL_ORD_ID|402761 sp|Q70DX9|SED1_ASPFU Tripeptidyl-peptidase sed1 OS=Aspergillus fumigatus GN=sed1 PE=1 SV=1
PDE_08887	1	1	gnl|BL_ORD_ID|424346 sp|Q9UUE6|SYKC_SCHPO Lysyl-tRNA synthetase, cytoplasmic OS=Schizosaccharomyces pombe GN=krs1 PE=2 SV=1
PDE_06939	1	1	gnl|BL_ORD_ID|244639 sp|Q07500|NDH2_YEAST External NADH-ubiquinone oxidoreductase 2, mitochondrial OS=Saccharomyces cerevisiae GN=NDE2 PE=1 SV=1
PDE_08832	1	1	gnl|BL_ORD_ID|294615 sp|P25043|PSB7_YEAST Proteasome component PUP1 OS=Saccharomyces cerevisiae GN=PUP1 PE=1 SV=1
PDE_00191	1	1	gnl|BL_ORD_ID|309590 sp|P48503|QCR8_NEUCR Cytochrome b-c1 complex subunit 8 OS=Neurospora crassa GN=qcr-8 PE=1 SV=1
PDE_03354	1	1	-
PDE_09876	1	1	gnl|BL_ORD_ID|69597 sp|P00427|COX6_YEAST Cytochrome c oxidase subunit 6, mitochondrial OS=Saccharomyces cerevisiae GN=COX6 PE=1 SV=1
PDE_08037	1	1	gnl|BL_ORD_ID|43204 sp|Q4WFI6|BXLB_ASPFU Probable exo-1,4-beta-xylosidase bxlB OS=Aspergillus fumigatus GN=bxlB PE=3 SV=1
PDE_05866	1	1	gnl|BL_ORD_ID|138363 sp|P53849|GIS2_YEAST Zinc finger protein GIS2 OS=Saccharomyces cerevisiae GN=GIS2 PE=1 SV=1
PDE_09399	1	1	gnl|BL_ORD_ID|408485 sp|A2QMY6|SODC_ASPNC Superoxide dismutase [Cu-Zn] OS=Aspergillus niger (strain CBS 513.88 / FGSC A1513) GN=sodC PE=3 SV=1
PDE_09953	1	1	gnl|BL_ORD_ID|279965 sp|P38264|PHO88_YEAST Inorganic phosphate transport protein PHO88 OS=Saccharomyces cerevisiae GN=PHO88 PE=1 SV=1
PDE_01331	1	1	-
PDE_06709	1	1	gnl|BL_ORD_ID|515781 sp|O94511|YN67_SCHPO Putative enoyl reductase C646.07c OS=Schizosaccharomyces pombe GN=SPBC646.07c PE=2 SV=1
PDE_02621	1	1	gnl|BL_ORD_ID|14594 sp|Q9URX7|ANM1_SCHPO Probable protein arginine N-methyltransferase OS=Schizosaccharomyces pombe GN=SPAC890.07c PE=1 SV=2
PDE_09481	1	1	-
PDE_04428	1	1	gnl|BL_ORD_ID|257199 sp|P08466|NUC1_YEAST Mitochondrial nuclease OS=Saccharomyces cerevisiae GN=NUC1 PE=1 SV=1
PDE_02324	1	1	gnl|BL_ORD_ID|403715 sp|P40510|SER33_YEAST D-3-phosphoglycerate dehydrogenase 2 OS=Saccharomyces cerevisiae GN=SER33 PE=1 SV=1
PDE_05826	1	1	gnl|BL_ORD_ID|476524 sp|A1D9C9|XYL2_NEOFI Probable D-xylulose reductase A OS=Neosartorya fischeri (strain ATCC 1020 / DSM 3700 / FGSC A1164 / NRRL 181) GN=xdhA PE=3 SV=1
PDE_00294	1	1	gnl|BL_ORD_ID|458968 sp|Q12229|UBX3_YEAST UBX domain-containing protein 3 OS=Saccharomyces cerevisiae GN=UBX3 PE=1 SV=1
PDE_06234	1	1	gnl|BL_ORD_ID|321201 sp|Q92372|RFA1_SCHPO Replication factor A protein 1 OS=Schizosaccharomyces pombe GN=ssb1 PE=1 SV=1
PDE_08248	1	1	gnl|BL_ORD_ID|122735 sp|A2QLK4|FKS1_ASPNC 1,3-beta-glucan synthase component FKS1 OS=Aspergillus niger (strain CBS 513.88 / FGSC A1513) GN=fksA PE=3 SV=1
PDE_01924	1	1	gnl|BL_ORD_ID|130300 sp|P48826|G6PD_ASPNG Glucose-6-phosphate 1-dehydrogenase OS=Aspergillus niger GN=gsdA PE=2 SV=1
PDE_09594	1	1	gnl|BL_ORD_ID|399288 sp|Q870W0|SC61A_NEUCR Protein transport protein SEC61 subunit alpha OS=Neurospora crassa GN=sec-61 PE=3 SV=1
PDE_05540	1	1	gnl|BL_ORD_ID|505483 sp|O74763|YBE8_SCHPO Uncharacterized WD repeat-containing protein C17D11.08 OS=Schizosaccharomyces pombe GN=SPBC17D11.08 PE=1 SV=1
PDE_02544	1	1	gnl|BL_ORD_ID|251 sp|P62262|1433E_SHEEP 14-3-3 protein epsilon OS=Ovis aries GN=YWHAE PE=1 SV=1
PDE_06012	1	1	gnl|BL_ORD_ID|92609 sp|P40564|DJP1_YEAST DnaJ-like protein 1 OS=Saccharomyces cerevisiae GN=DJP1 PE=1 SV=1
PDE_02302	1	1	gnl|BL_ORD_ID|111929 sp|O59948|ERF1_PODAN Eukaryotic peptide chain release factor subunit 1 OS=Podospora anserina GN=SU2 PE=3 SV=1
PDE_01922	1	1	gnl|BL_ORD_ID|512403 sp|O43084|YHS9_SCHPO Uncharacterized protein C947.09 OS=Schizosaccharomyces pombe GN=SPBC947.09 PE=2 SV=1
PDE_09195	1	1	gnl|BL_ORD_ID|400669 sp|O74882|SDH3_SCHPO Succinate dehydrogenase cytochrome B subunit, mitochondrial OS=Schizosaccharomyces pombe GN=sdh3 PE=2 SV=1
PDE_05013	1	1	gnl|BL_ORD_ID|430166 sp|Q12109|SYWC_YEAST Tryptophanyl-tRNA synthetase, cytoplasmic OS=Saccharomyces cerevisiae GN=WRS1 PE=1 SV=1
PDE_01020	1	1	gnl|BL_ORD_ID|430173 sp|P04803|SYWM_YEAST Tryptophanyl-tRNA synthetase, mitochondrial OS=Saccharomyces cerevisiae GN=MSW1 PE=1 SV=2
PDE_05808	1	1	gnl|BL_ORD_ID|112069 sp|O59933|ERG25_CANAL C-4 methylsterol oxidase OS=Candida albicans GN=ERG25 PE=3 SV=1
PDE_01384	1	1	gnl|BL_ORD_ID|136583 sp|Q09785|GCSP_SCHPO Putative glycine dehydrogenase [decarboxylating], mitochondrial OS=Schizosaccharomyces pombe GN=SPAC13G6.06c PE=2 SV=1
PDE_02542	1	1	gnl|BL_ORD_ID|27579 sp|Q9YGL9|AT2A3_CHICK Sarcoplasmic/endoplasmic reticulum calcium ATPase 3 OS=Gallus gallus GN=ATP2A3 PE=2 SV=1
PDE_09757	1	1	gnl|BL_ORD_ID|185397 sp|Q9FS87|IVD2_SOLTU Isovaleryl-CoA dehydrogenase 2, mitochondrial (Fragment) OS=Solanum tuberosum GN=IVD2 PE=1 SV=1
PDE_06975	1	1	gnl|BL_ORD_ID|226925 sp|Q655R6|MOCOS_ORYSJ Molybdenum cofactor sulfurase OS=Oryza sativa subsp. japonica GN=MCSU3 PE=2 SV=2
PDE_09176	1	1	gnl|BL_ORD_ID|456160 sp|P36629|U2AF2_SCHPO Splicing factor U2AF 59 kDa subunit OS=Schizosaccharomyces pombe GN=prp2 PE=1 SV=1
PDE_05529	1	1	gnl|BL_ORD_ID|24072 sp|P80576|AROF_NEUCR Phospho-2-dehydro-3-deoxyheptonate aldolase OS=Neurospora crassa GN=aro-8 PE=1 SV=2
PDE_01085	1	1	gnl|BL_ORD_ID|513636 sp|P47044|YJF5_YEAST LOG family protein YJL055W OS=Saccharomyces cerevisiae GN=YJL055W PE=1 SV=1
PDE_05015	1	1	gnl|BL_ORD_ID|443556 sp|P23231|TOM70_NEUCR Mitochondrial import receptor subunit tom-70 OS=Neurospora crassa GN=tom-70 PE=2 SV=2
PDE_02881	1	1	gnl|BL_ORD_ID|267706 sp|Q12740|P5CR_ZALAR Pyrroline-5-carboxylate reductase OS=Zalerion arboricola GN=P5CR PE=2 SV=1
PDE_07667	1	1	gnl|BL_ORD_ID|217094 sp|Q1K9C2|MET5_SCHPO Sulfite reductase [NADPH] subunit beta OS=Schizosaccharomyces pombe GN=sir1 PE=3 SV=1
PDE_03135	1	1	gnl|BL_ORD_ID|268305 sp|Q12447|PAA1_YEAST Polyamine N-acetyltransferase 1 OS=Saccharomyces cerevisiae GN=PAA1 PE=1 SV=1
PDE_02599	1	1	gnl|BL_ORD_ID|341498 sp|O14388|RL27A_SCHPO 60S ribosomal protein L27-A OS=Schizosaccharomyces pombe GN=rpl27a PE=2 SV=2
PDE_08233	1	1	gnl|BL_ORD_ID|107448 sp|P56287|EI2BE_SCHPO Probable translation initiation factor eIF-2B subunit epsilon OS=Schizosaccharomyces pombe GN=tif225 PE=1 SV=1
PDE_02156	1	1	gnl|BL_ORD_ID|193044 sp|P41831|KPR1_SCHPO Ribose-phosphate pyrophosphokinase 1 OS=Schizosaccharomyces pombe GN=prs1 PE=2 SV=1
PDE_08205	1	1	gnl|BL_ORD_ID|382761 sp|Q9C2P2|RS29_NEUCR 40S ribosomal protein S29 OS=Neurospora crassa GN=rps-29 PE=3 SV=1
PDE_04270	1	1	gnl|BL_ORD_ID|38746 sp|A6X2G7|BETA_OCHA4 Choline dehydrogenase OS=Ochrobactrum anthropi (strain ATCC 49188 / DSM 6882 / NCTC 12168) GN=betA PE=3 SV=1
PDE_00083	1	1	gnl|BL_ORD_ID|107455 sp|P70541|EI2BG_RAT Translation initiation factor eIF-2B subunit gamma OS=Rattus norvegicus GN=Eif2b3 PE=2 SV=2
PDE_02372	1	1	gnl|BL_ORD_ID|158034 sp|Q9UTE2|HEM6_SCHPO Probable coproporphyrinogen-III oxidase OS=Schizosaccharomyces pombe GN=hem13 PE=2 SV=1
PDE_08711	1	1	gnl|BL_ORD_ID|149587 sp|Q9P5U4|GRPE_NEUCR GrpE protein homolog, mitochondrial OS=Neurospora crassa GN=mge-1 PE=3 SV=1
PDE_06712	1	1	gnl|BL_ORD_ID|394907 sp|Q5BBV9|RUVB1_EMENI RuvB-like helicase 1 OS=Emericella nidulans GN=rvb1 PE=3 SV=2
PDE_04716	1	1	gnl|BL_ORD_ID|251095 sp|P87112|NOT1_SCHPO General negative regulator of transcription subunit 1 OS=Schizosaccharomyces pombe GN=not1 PE=1 SV=1
PDE_01451	1	1	gnl|BL_ORD_ID|118916 sp|P15368|FAS2_PENPA Fatty acid synthase subunit alpha OS=Penicillium patulum GN=FAS2 PE=3 SV=1
PDE_01899	1	1	gnl|BL_ORD_ID|173562 sp|P79089|IDHP_ASPNG Isocitrate dehydrogenase [NADP], mitochondrial OS=Aspergillus niger GN=icdA PE=2 SV=1
PDE_09398	1	1	gnl|BL_ORD_ID|432092 sp|O42700|TAL1_SCHPO Transaldolase OS=Schizosaccharomyces pombe GN=tal1 PE=1 SV=2
PDE_07515	1	1	gnl|BL_ORD_ID|85812 sp|Q2U6C4|DCL1_ASPOR Dicer-like protein 1 OS=Aspergillus oryzae GN=dcl1 PE=3 SV=2
PDE_07512	1	1	gnl|BL_ORD_ID|358597 sp|P53875|RM19_YEAST 54S ribosomal protein L19, mitochondrial OS=Saccharomyces cerevisiae GN=MRPL19 PE=1 SV=1
PDE_09829	1	1	gnl|BL_ORD_ID|721 sp|Q9I4V0|2NPD_PSEAE Nitronate monooxygenase OS=Pseudomonas aeruginosa GN=PA1024 PE=1 SV=1
PDE_09818	1	1	gnl|BL_ORD_ID|411194 sp|P48008|SPN3_SCHPO Septin homolog spn3 OS=Schizosaccharomyces pombe GN=spn3 PE=1 SV=3
PDE_07408	1	1	gnl|BL_ORD_ID|407424 sp|O14036|SMD2_SCHPO Probable small nuclear ribonucleoprotein Sm D2 OS=Schizosaccharomyces pombe GN=smd2 PE=2 SV=1
PDE_08296	1	1	gnl|BL_ORD_ID|445857 sp|O42777|TREB_EMENI Neutral trehalase OS=Emericella nidulans GN=treB PE=3 SV=1
PDE_00239	1	1	-
PDE_00532	1	1	gnl|BL_ORD_ID|401197 sp|Q9HGN7|SEC63_SCHPO Translocation protein sec63 OS=Schizosaccharomyces pombe GN=sec63 PE=1 SV=1
PDE_01400	1	1	gnl|BL_ORD_ID|456154 sp|Q09176|U2AF1_SCHPO Splicing factor U2AF 23 kDa subunit OS=Schizosaccharomyces pombe GN=SPAP8A3.06 PE=1 SV=2
PDE_03353	1	1	gnl|BL_ORD_ID|213550 sp|P11746|MCM1_YEAST Pheromone receptor transcription factor OS=Saccharomyces cerevisiae GN=MCM1 PE=1 SV=2
PDE_03467	1	1	gnl|BL_ORD_ID|521797 sp|A0MS83|ZN148_DANRE Zinc finger protein 148 OS=Danio rerio GN=znf148 PE=2 SV=2
PDE_08701	1	1	gnl|BL_ORD_ID|79365 sp|P56205|CYC_ASPNG Cytochrome c OS=Aspergillus niger GN=cycA PE=1 SV=1
PDE_01456	1	1	gnl|BL_ORD_ID|508735 sp|Q10498|YDGC_SCHPO UPF0570 protein C26F1.12c OS=Schizosaccharomyces pombe GN=SPAC26F1.12c PE=2 SV=1
PDE_08058	1	1	gnl|BL_ORD_ID|192069 sp|Q86Z98|KINH_GIBMO Kinesin heavy chain OS=Gibberella moniliformis GN=KLP1 PE=3 SV=1
PDE_05548	1	1	gnl|BL_ORD_ID|515249 sp|Q9URW9|YLX7_SCHPO Putative aldehyde dehydrogenase-like protein C922.07c OS=Schizosaccharomyces pombe GN=SPAC922.07c PE=2 SV=1
PDE_04856	1	1	gnl|BL_ORD_ID|208765 sp|Q9KLK7|LUXQ_VIBCH Autoinducer 2 sensor kinase/phosphatase luxQ OS=Vibrio cholerae GN=luxQ PE=1 SV=1
PDE_09308	1	1	gnl|BL_ORD_ID|313836 sp|P53295|RBG2_YEAST Ribosome-interacting GTPase 2 OS=Saccharomyces cerevisiae GN=RBG2 PE=1 SV=1
PDE_05429	1	1	gnl|BL_ORD_ID|118941 sp|O42633|FAT1_COCHE Fatty acid transporter protein OS=Cochliobolus heterostrophus GN=FAT1 PE=3 SV=1
PDE_06951	1	1	gnl|BL_ORD_ID|137372 sp|P0C956|GEL4_ASPFU 1,3-beta-glucanosyltransferase gel4 OS=Aspergillus fumigatus GN=gel4 PE=3 SV=1
PDE_02446	1	1	gnl|BL_ORD_ID|225647 sp|P53163|MNP1_YEAST 54S ribosomal protein L12, mitochondrial OS=Saccharomyces cerevisiae GN=MNP1 PE=1 SV=1
PDE_00490	1	1	gnl|BL_ORD_ID|179345 sp|O13864|IMB1_SCHPO Importin subunit beta-1 OS=Schizosaccharomyces pombe GN=kap95 PE=2 SV=1
PDE_05300	1	1	gnl|BL_ORD_ID|199862 sp|P08638|LEUR_YEAST Regulatory protein LEU3 OS=Saccharomyces cerevisiae GN=LEU3 PE=1 SV=1
PDE_09576	1	1	-
PDE_08563	1	1	gnl|BL_ORD_ID|251217 sp|O42906|NPA3_SCHPO GTPase npa3 OS=Schizosaccharomyces pombe GN=npa3 PE=1 SV=1
PDE_03872	1	1	gnl|BL_ORD_ID|288942 sp|Q10062|PPOX_SCHPO Protoporphyrinogen oxidase OS=Schizosaccharomyces pombe GN=hem14 PE=2 SV=1
PDE_02971	1	1	gnl|BL_ORD_ID|355727 sp|Q96TJ5|RLA0_NEUCR 60S acidic ribosomal protein P0 OS=Neurospora crassa GN=crpp0 PE=2 SV=1
PDE_03392	1	1	gnl|BL_ORD_ID|2595 sp|P23542|AATC_YEAST Aspartate aminotransferase, cytoplasmic OS=Saccharomyces cerevisiae GN=AAT2 PE=1 SV=3
PDE_09702	1	1	gnl|BL_ORD_ID|506035 sp|O42896|YBQ3_SCHPO Uncharacterized oxidoreductase C115.03 OS=Schizosaccharomyces pombe GN=SPBC115.03 PE=2 SV=1
PDE_06309	1	1	gnl|BL_ORD_ID|42426 sp|Q9UT24|BRR2_SCHPO Pre-mRNA-splicing factor brr2 OS=Schizosaccharomyces pombe GN=brr2 PE=1 SV=1
PDE_09012	1	1	gnl|BL_ORD_ID|103370 sp|P41745|EF1A_ARXAD Elongation factor 1-alpha OS=Arxula adeninivorans GN=TEF PE=3 SV=1
PDE_06795	1	1	gnl|BL_ORD_ID|51738 sp|Q5ZI89|CD041_CHICK UPF0636 protein C4orf41 homolog OS=Gallus gallus GN=RCJMB04_29e4 PE=2 SV=1
PDE_07900	1	1	gnl|BL_ORD_ID|515390 sp|Q12751|YM48_YEAST Uncharacterized protein YMR185W OS=Saccharomyces cerevisiae GN=YMR185W PE=1 SV=1
PDE_06517	1	1	gnl|BL_ORD_ID|4835 sp|P21192|ACE2_YEAST Metallothionein expression activator OS=Saccharomyces cerevisiae GN=ACE2 PE=1 SV=1
PDE_04567	1	1	gnl|BL_ORD_ID|510684 sp|O94437|YFI3_SCHPO Abhydrolase domain-containing protein C22H12.03 OS=Schizosaccharomyces pombe GN=SPAC22H12.03 PE=2 SV=1
PDE_07280	1	1	gnl|BL_ORD_ID|69571 sp|O93980|COX5_ASPNG Cytochrome c oxidase polypeptide 5, mitochondrial OS=Aspergillus niger GN=cox5 PE=3 SV=1
PDE_07432	1	1	-
PDE_06455	1	1	gnl|BL_ORD_ID|505864 sp|O74823|YBJC_SCHPO Zinc finger CCCH domain-containing protein C337.12 OS=Schizosaccharomyces pombe GN=SPBC337.12 PE=2 SV=2
PDE_07073	1	1	gnl|BL_ORD_ID|323562 sp|Q69ZJ7|RIC1_MOUSE Protein RIC1 homolog OS=Mus musculus GN=Kiaa1432 PE=2 SV=2
PDE_00067	1	1	gnl|BL_ORD_ID|43215 sp|Q9Y7V2|BYE1_SCHPO Transcription factor bye1 OS=Schizosaccharomyces pombe GN=bye1 PE=2 SV=3
PDE_00169	1	1	gnl|BL_ORD_ID|24950 sp|P32381|ARP2_YEAST Actin-related protein 2 OS=Saccharomyces cerevisiae GN=ARP2 PE=1 SV=1
PDE_02038	1	1	gnl|BL_ORD_ID|510847 sp|O14267|YFPC_SCHPO Uncharacterized protein C7D4.12c OS=Schizosaccharomyces pombe GN=SPAC7D4.12c PE=2 SV=1
PDE_05134	1	1	gnl|BL_ORD_ID|439661 sp|A1CKI4|TIF31_ASPCL Protein TIF31 homolog OS=Aspergillus clavatus GN=tif31 PE=3 SV=1

## Sheet: XlnR-TAP-3
Proteins interacting with PoXlnR identified in sample XlnR-TAP-3
Proteins	PepCount Sequence	UniquePepCount MH+
PDE_07967	40	36	gnl|BL_ORD_ID|305131 sp|O93937|PYR1_EMENI Protein pyrABCN OS=Emericella nidulans GN=pyrABCN PE=3 SV=2
PDE_07674	85	28	gnl|BL_ORD_ID|475954 sp|A1DIC0|XLNR_NEOFI Xylanolytic transcriptional activator xlnR OS=Neosartorya fischeri (strain ATCC 1020 / DSM 3700 / FGSC A1164 / NRRL 181) GN=xlnR PE=3 SV=2
PDE_00370	18	17	gnl|BL_ORD_ID|249534 sp|P22944|NIR_EMENI Nitrite reductase [NAD(P)H] OS=Emericella nidulans GN=niiA PE=3 SV=2
PDE_07735	17	17	gnl|BL_ORD_ID|434557 sp|O94501|TCPA_SCHPO T-complex protein 1 subunit alpha OS=Schizosaccharomyces pombe GN=cct1 PE=2 SV=1
PDE_03102	17	15	gnl|BL_ORD_ID|199159 sp|P55251|LEUC_RHIPU 3-isopropylmalate dehydratase OS=Rhizomucor pusillus GN=LEUA PE=3 SV=1
PDE_08414	15	14	gnl|BL_ORD_ID|7191 sp|P36333|ACSA_PENCH Acetyl-coenzyme A synthetase OS=Penicillium chrysogenum GN=facA PE=3 SV=1
PDE_01648	13	13	gnl|BL_ORD_ID|91791 sp|Q9UTJ7|DHSA_SCHPO Probable succinate dehydrogenase [ubiquinone] flavoprotein subunit, mitochondrial OS=Schizosaccharomyces pombe GN=sdh1 PE=2 SV=1
PDE_02271	16	13	gnl|BL_ORD_ID|423043 sp|P38088|SYG_YEAST Glycyl-tRNA synthetase 1 OS=Saccharomyces cerevisiae GN=GRS1 PE=1 SV=1
PDE_08476	13	12	gnl|BL_ORD_ID|209434 sp|Q9P4R4|LYS9_MAGGR Saccharopine dehydrogenase [NADP+, L-glutamate-forming] OS=Magnaporthe grisea GN=LYS3 PE=1 SV=2
PDE_06805	12	12	gnl|BL_ORD_ID|425602 sp|Q9UUF2|SYMC_SCHPO Probable methionyl-tRNA synthetase, cytoplasmic OS=Schizosaccharomyces pombe GN=SPBC17A3.04c PE=2 SV=1
PDE_08686	14	11	gnl|BL_ORD_ID|467494 sp|P11593|VATB_NEUCR V-type proton ATPase subunit B OS=Neurospora crassa GN=vma-2 PE=3 SV=1
PDE_04890	15	11	gnl|BL_ORD_ID|451075 sp|P13228|TRP_NEUCR Tryptophan synthase OS=Neurospora crassa GN=trp-3 PE=1 SV=1
PDE_05070	14	11	gnl|BL_ORD_ID|434619 sp|O74341|TCPG_SCHPO T-complex protein 1 subunit gamma OS=Schizosaccharomyces pombe GN=cct3 PE=1 SV=1
PDE_07302	11	10	gnl|BL_ORD_ID|131377 sp|P04397|GAL10_YEAST Bifunctional protein GAL10 OS=Saccharomyces cerevisiae GN=GAL10 PE=1 SV=2
PDE_05494	13	10	gnl|BL_ORD_ID|51291 sp|Q4WPF8|CCPR_ASPFU Cytochrome c peroxidase, mitochondrial OS=Aspergillus fumigatus GN=ccp1 PE=3 SV=1
PDE_00140	10	10	gnl|BL_ORD_ID|450908 sp|P24773|TRPG_PENCH Anthranilate synthase component 2 OS=Penicillium chrysogenum GN=trpC PE=4 SV=1
PDE_07075	11	10	gnl|BL_ORD_ID|440919 sp|O60084|TIM44_SCHPO Mitochondrial import inner membrane translocase subunit tim44 OS=Schizosaccharomyces pombe GN=tim44 PE=2 SV=1
PDE_09062	11	10	gnl|BL_ORD_ID|505276 sp|O59672|YB89_SCHPO Uncharacterized ABC transporter ATP-binding protein C29A3.09c OS=Schizosaccharomyces pombe GN=SPBC29A3.09c PE=2 SV=1
PDE_07521	12	10	gnl|BL_ORD_ID|365019 sp|Q7S8R8|RPN1_NEUCR 26S proteasome regulatory subunit rpn-1 OS=Neurospora crassa GN=rpn-1 PE=3 SV=2
PDE_02839	10	10	gnl|BL_ORD_ID|213575 sp|P30666|MCM3_SCHPO DNA replication licensing factor mcm3 OS=Schizosaccharomyces pombe GN=mcm3 PE=1 SV=2
PDE_03162	10	10	gnl|BL_ORD_ID|204353 sp|A2QCJ2|LONM_ASPNC Lon protease homolog, mitochondrial OS=Aspergillus niger (strain CBS 513.88 / FGSC A1513) GN=pim1 PE=3 SV=1
PDE_09282	11	9	gnl|BL_ORD_ID|415862 sp|Q9P727|SUCA_NEUCR Probable succinyl-CoA ligase [GDP-forming] subunit alpha, mitochondrial OS=Neurospora crassa GN=8D4.130 PE=3 SV=1
PDE_02230	9	9	gnl|BL_ORD_ID|115967 sp|P32604|F26_YEAST Fructose-2,6-bisphosphatase OS=Saccharomyces cerevisiae GN=FBP26 PE=1 SV=2
PDE_06141	11	9	gnl|BL_ORD_ID|512131 sp|O74745|YHF4_SCHPO Uncharacterized protein C1734.04 OS=Schizosaccharomyces pombe GN=SPBC1734.04 PE=2 SV=1
PDE_08049	10	9	gnl|BL_ORD_ID|505072 sp|Q10094|YAOF_SCHPO Uncharacterized protein C11D3.15 OS=Schizosaccharomyces pombe GN=SPAC11D3.15 PE=2 SV=1
PDE_01500	9	9	gnl|BL_ORD_ID|100022 sp|Q9P6I2|DUG1_SCHPO Cys-Gly metallodipeptidase dug1 OS=Schizosaccharomyces pombe GN=dug1 PE=2 SV=1
PDE_00683	9	9	gnl|BL_ORD_ID|68069 sp|Q9UUF7|COPB_SCHPO Coatomer subunit beta OS=Schizosaccharomyces pombe GN=sec26 PE=2 SV=1
PDE_02547	11	9	gnl|BL_ORD_ID|292654 sp|O74445|PRS10_SCHPO Probable 26S protease subunit rpt4 OS=Schizosaccharomyces pombe GN=rpt4 PE=2 SV=2
PDE_05389	9	9	gnl|BL_ORD_ID|419429 sp|P04802|SYDC_YEAST Aspartyl-tRNA synthetase, cytoplasmic OS=Saccharomyces cerevisiae GN=DPS1 PE=1 SV=3
PDE_05392	9	9	gnl|BL_ORD_ID|68130 sp|P87140|COPG_SCHPO Probable coatomer subunit gamma OS=Schizosaccharomyces pombe GN=sec21 PE=1 SV=1
PDE_05651	9	9	gnl|BL_ORD_ID|305011 sp|O93918|PYC_ASPTE Pyruvate carboxylase OS=Aspergillus terreus GN=pyc PE=2 SV=1
PDE_02675	9	8	gnl|BL_ORD_ID|434632 sp|P87153|TCPH_SCHPO Probable T-complex protein 1 subunit eta OS=Schizosaccharomyces pombe GN=cct7 PE=1 SV=1
PDE_00638	10	8	gnl|BL_ORD_ID|279450 sp|Q8YWW1|PHK1_NOSS1 Probable phosphoketolase 1 OS=Nostoc sp. (strain PCC 7120 / UTEX 2576) GN=all1483 PE=3 SV=1
PDE_08338	9	8	gnl|BL_ORD_ID|134013 sp|Q01369|GBLP_NEUCR Guanine nucleotide-binding protein subunit beta-like protein OS=Neurospora crassa GN=cpc-2 PE=3 SV=1
PDE_02217	8	8	gnl|BL_ORD_ID|462493 sp|P28274|URA7_YEAST CTP synthase 1 OS=Saccharomyces cerevisiae GN=URA7 PE=1 SV=2
PDE_06127	9	8	gnl|BL_ORD_ID|326189 sp|Q9UW15|RIR1_NEUCR Ribonucleoside-diphosphate reductase large chain OS=Neurospora crassa GN=rnr-1 PE=1 SV=2
PDE_02440	8	8	gnl|BL_ORD_ID|263332 sp|P16387|ODPA_YEAST Pyruvate dehydrogenase E1 component subunit alpha, mitochondrial OS=Saccharomyces cerevisiae GN=PDA1 PE=1 SV=2
PDE_05608	8	8	gnl|BL_ORD_ID|103950 sp|B6H460|EFGM_PENCW Elongation factor G, mitochondrial OS=Penicillium chrysogenum (strain ATCC 28089 / DSM 1075 / Wisconsin 54-1255) GN=mef1 PE=3 SV=1
PDE_00190	8	7	gnl|BL_ORD_ID|279153 sp|Q9P7H3|PHB1_SCHPO Prohibitin-1 OS=Schizosaccharomyces pombe GN=phb1 PE=2 SV=1
PDE_04537	7	7	gnl|BL_ORD_ID|146728 sp|Q7Z8E7|GPD_COLGL Glycerol-3-phosphate dehydrogenase [NAD+] OS=Colletotrichum gloeosporioides PE=2 SV=1
PDE_01345	7	7	gnl|BL_ORD_ID|165403 sp|Q7WUM8|HMP_RHIME Flavohemoprotein OS=Rhizobium meliloti GN=hmp PE=3 SV=2
PDE_07734	7	7	gnl|BL_ORD_ID|512440 sp|O60155|YHY6_SCHPO Putative prolyl-tRNA synthetase C19C7.06 OS=Schizosaccharomyces pombe GN=SPBC19C7.06 PE=2 SV=1
PDE_03644	8	7	gnl|BL_ORD_ID|177949 sp|P25605|ILV6_YEAST Acetolactate synthase small subunit, mitochondrial OS=Saccharomyces cerevisiae GN=ILV6 PE=1 SV=2
PDE_03432	7	7	gnl|BL_ORD_ID|456265 sp|Q61YZ4|U483_CAEBR UPF0483 protein CBG03338 OS=Caenorhabditis briggsae GN=CBG03338 PE=3 SV=1
PDE_04142	8	7	gnl|BL_ORD_ID|211539 sp|Q6TU48|MAOX_DICDI NADP-dependent malic enzyme OS=Dictyostelium discoideum GN=malA PE=2 SV=1
PDE_05914	7	7	gnl|BL_ORD_ID|364230 sp|A5DHT2|RPB2_PICGU DNA-directed RNA polymerase II subunit RPB2 OS=Pichia guilliermondii GN=RPB2 PE=3 SV=3
PDE_06464	8	6	gnl|BL_ORD_ID|34481 sp|Q870C4|ATPF_PARBR ATP synthase subunit 4, mitochondrial OS=Paracoccidioides brasiliensis GN=ATP4 PE=2 SV=1
PDE_07008	8	6	gnl|BL_ORD_ID|437110 sp|Q9UUZ9|THI4_ASPOR Thiazole biosynthetic enzyme, mitochondrial OS=Aspergillus oryzae GN=thiA PE=3 SV=2
PDE_03510	6	6	gnl|BL_ORD_ID|30226 sp|P0C2C8|ATP7_ASPTN ATP synthase subunit d, mitochondrial OS=Aspergillus terreus (strain NIH 2624 / FGSC A1156) GN=atp7 PE=3 SV=1
PDE_03215	7	6	gnl|BL_ORD_ID|518157 sp|O94401|YQF8_SCHPO L-type lectin-like domain-containing protein C126.08c OS=Schizosaccharomyces pombe GN=SPCC126.08c PE=2 SV=1
PDE_02618	7	6	gnl|BL_ORD_ID|292732 sp|P33297|PRS6A_YEAST 26S protease regulatory subunit 6A OS=Saccharomyces cerevisiae GN=RPT5 PE=1 SV=3
PDE_09921	6	6	gnl|BL_ORD_ID|92665 sp|P46681|DLD2_YEAST D-lactate dehydrogenase [cytochrome] 2, mitochondrial OS=Saccharomyces cerevisiae GN=DLD2 PE=1 SV=1
PDE_02975	6	6	gnl|BL_ORD_ID|211751 sp|O74752|MAS5_SCHPO Mitochondrial protein import protein mas5 OS=Schizosaccharomyces pombe GN=SPBC1734.11 PE=2 SV=1
PDE_01024	6	6	gnl|BL_ORD_ID|315602 sp|P78706|RCO1_NEUCR Transcriptional repressor rco-1 OS=Neurospora crassa GN=rco-1 PE=4 SV=2
PDE_06474	6	6	gnl|BL_ORD_ID|232093 sp|Q9P786|MTD1_SCHPO Methylenetetrahydrofolate dehydrogenase [NAD+] OS=Schizosaccharomyces pombe GN=mtd1 PE=2 SV=1
PDE_09309	6	6	gnl|BL_ORD_ID|46858 sp|A1CZ92|CARA_NEOFI Carbamoyl-phosphate synthase arginine-specific small chain OS=Neosartorya fischeri (strain ATCC 1020 / DSM 3700 / FGSC A1164 / NRRL 181) GN=cpa1 PE=3 SV=1
PDE_05183	6	6	gnl|BL_ORD_ID|209379 sp|O14104|LYS12_SCHPO Probable homoisocitrate dehydrogenase OS=Schizosaccharomyces pombe GN=lys12 PE=1 SV=1
PDE_00520	6	6	gnl|BL_ORD_ID|68091 sp|P48444|COPD_HUMAN Coatomer subunit delta OS=Homo sapiens GN=ARCN1 PE=1 SV=1
PDE_00873	6	6	gnl|BL_ORD_ID|24097 sp|P32449|AROG_YEAST Phospho-2-dehydro-3-deoxyheptonate aldolase, tyrosine-inhibited OS=Saccharomyces cerevisiae GN=ARO4 PE=1 SV=2
PDE_04338	6	6	gnl|BL_ORD_ID|279165 sp|P50085|PHB2_YEAST Prohibitin-2 OS=Saccharomyces cerevisiae GN=PHB2 PE=1 SV=2
PDE_02621	6	6	gnl|BL_ORD_ID|14594 sp|Q9URX7|ANM1_SCHPO Probable protein arginine N-methyltransferase OS=Schizosaccharomyces pombe GN=SPAC890.07c PE=1 SV=2
PDE_06145	6	6	gnl|BL_ORD_ID|468287 sp|P07144|VDAC_NEUCR Mitochondrial outer membrane protein porin OS=Neurospora crassa GN=B7H23.070 PE=2 SV=1
PDE_03737	6	6	gnl|BL_ORD_ID|512393 sp|Q8WZK0|YHRA_SCHPO Uncharacterized RNA-binding protein C839.10 OS=Schizosaccharomyces pombe GN=SPBC839.10 PE=2 SV=1
PDE_07163	6	6	gnl|BL_ORD_ID|170820 sp|Q01886|HTS1_COCCA HC-toxin synthetase OS=Cochliobolus carbonum GN=HTS1 PE=1 SV=2
PDE_00053	6	5	gnl|BL_ORD_ID|434729 sp|Q4WRB8|TCTP_ASPFU Translationally-controlled tumor protein homolog OS=Aspergillus fumigatus GN=AFUA_1G16840 PE=3 SV=1
PDE_09187	6	5	gnl|BL_ORD_ID|52268 sp|P39826|CDC3_CANAL Cell division control protein 3 OS=Candida albicans GN=CDC3 PE=3 SV=1
PDE_03746	5	5	gnl|BL_ORD_ID|483901 sp|O06179|Y1533_MYCTU Putative monooxygenase Rv1533 OS=Mycobacterium tuberculosis GN=Rv1533 PE=3 SV=1
PDE_03916	5	5	gnl|BL_ORD_ID|166130 sp|O94225|HOSM_PENCW Homocitrate synthase, mitochondrial OS=Penicillium chrysogenum (strain ATCC 28089 / DSM 1075 / Wisconsin 54-1255) GN=lys1 PE=1 SV=1
PDE_05790	7	5	gnl|BL_ORD_ID|292778 sp|Q01939|PRS8_YEAST 26S protease regulatory subunit 8 homolog OS=Saccharomyces cerevisiae GN=RPT6 PE=1 SV=4
PDE_06117	5	5	gnl|BL_ORD_ID|91437 sp|Q9URS1|DHE4_PENCH NADP-specific glutamate dehydrogenase OS=Penicillium chrysogenum GN=GDH PE=3 SV=1
PDE_08454	5	5	gnl|BL_ORD_ID|142819 sp|Q0IID9|GLPK_BOVIN Glycerol kinase OS=Bos taurus GN=GK PE=2 SV=1
PDE_08546	5	5	gnl|BL_ORD_ID|450365 sp|O60122|TRPD_SCHPO Anthranilate phosphoribosyltransferase OS=Schizosaccharomyces pombe GN=trp4 PE=2 SV=1
PDE_09116	5	5	gnl|BL_ORD_ID|246598 sp|P24918|NDUS1_NEUCR NADH-ubiquinone oxidoreductase 78 kDa subunit, mitochondrial OS=Neurospora crassa GN=nuo-78 PE=1 SV=2
PDE_02075	5	5	gnl|BL_ORD_ID|247709 sp|P87185|NFS1_CANAL Cysteine desulfurase, mitochondrial OS=Candida albicans GN=NFS1 PE=3 SV=1
PDE_08009	5	5	gnl|BL_ORD_ID|4594 sp|P45867|ACDA_BACSU Acyl-CoA dehydrogenase OS=Bacillus subtilis GN=acdA PE=2 SV=1
PDE_07924	5	5	gnl|BL_ORD_ID|5542 sp|O13907|ACL2_SCHPO Probable ATP-citrate synthase subunit 2 OS=Schizosaccharomyces pombe GN=SPAC22A12.16 PE=1 SV=1
PDE_03179	5	5	-
PDE_07812	5	5	gnl|BL_ORD_ID|108638 sp|P43555|EMP47_YEAST Protein EMP47 OS=Saccharomyces cerevisiae GN=EMP47 PE=1 SV=1
PDE_02046	5	5	gnl|BL_ORD_ID|213556 sp|P40377|MCM2_SCHPO DNA replication licensing factor mcm2 OS=Schizosaccharomyces pombe GN=mcm2 PE=1 SV=1
PDE_06831	5	5	gnl|BL_ORD_ID|146720 sp|A7DZP8|GPDM_MESAU Glycerol-3-phosphate dehydrogenase, mitochondrial OS=Mesocricetus auratus GN=GPD2 PE=1 SV=1
PDE_02692	5	5	gnl|BL_ORD_ID|234403 sp|O13965|MUG70_SCHPO Meiotically up-regulated gene 70 protein OS=Schizosaccharomyces pombe GN=mug70 PE=1 SV=1
PDE_03503	5	5	gnl|BL_ORD_ID|301027 sp|P41390|PUR1_SCHPO Amidophosphoribosyltransferase OS=Schizosaccharomyces pombe GN=ade4 PE=1 SV=1
PDE_05188	5	5	gnl|BL_ORD_ID|193352 sp|Q12669|KPYK_ASPNG Pyruvate kinase OS=Aspergillus niger GN=pkiA PE=3 SV=1
PDE_08580	5	5	gnl|BL_ORD_ID|263186 sp|P20967|ODO1_YEAST 2-oxoglutarate dehydrogenase, mitochondrial OS=Saccharomyces cerevisiae GN=KGD1 PE=1 SV=2
PDE_01481	5	5	gnl|BL_ORD_ID|289138 sp|Q55905|PPSA_SYNY3 Phosphoenolpyruvate synthase OS=Synechocystis sp. (strain PCC 6803) GN=ppsA PE=3 SV=1
PDE_08458	6	4	gnl|BL_ORD_ID|227615 sp|Q2UJU5|MPG1_ASPOR Mannose-1-phosphate guanyltransferase OS=Aspergillus oryzae GN=mpg1 PE=3 SV=1
PDE_03064	6	4	gnl|BL_ORD_ID|118158 sp|Q06099|FADH_CANMA S-(hydroxymethyl)glutathione dehydrogenase OS=Candida maltosa GN=FDH1 PE=3 SV=1
PDE_06571	6	4	-
PDE_05687	5	4	gnl|BL_ORD_ID|48892 sp|O94350|CBL_SCHPO Cystathionine beta-lyase OS=Schizosaccharomyces pombe GN=str3 PE=2 SV=4
PDE_02915	5	4	gnl|BL_ORD_ID|213755 sp|Q5BG98|MCR1_EMENI NADH-cytochrome b5 reductase 2 OS=Emericella nidulans GN=mcr1 PE=3 SV=1
PDE_09456	6	4	gnl|BL_ORD_ID|411195 sp|P48009|SPN4_SCHPO Septin homolog spn4 OS=Schizosaccharomyces pombe GN=spn4 PE=1 SV=1
PDE_00288	4	4	gnl|BL_ORD_ID|47462 sp|P34237|CASP_YEAST Protein CASP OS=Saccharomyces cerevisiae GN=COY1 PE=1 SV=2
PDE_06826	4	4	gnl|BL_ORD_ID|411193 sp|Q09116|SPN2_SCHPO Septin homolog spn2 OS=Schizosaccharomyces pombe GN=spn2 PE=1 SV=2
PDE_07264	5	4	gnl|BL_ORD_ID|91813 sp|O42772|DHSB_MYCGR Succinate dehydrogenase [ubiquinone] iron-sulfur subunit, mitochondrial OS=Mycosphaerella graminicola GN=SDH2 PE=3 SV=1
PDE_03241	5	4	gnl|BL_ORD_ID|19399 sp|Q9P3I3|ARGD_NEUCR Acetylornithine aminotransferase, mitochondrial OS=Neurospora crassa GN=arg-8 PE=3 SV=1
PDE_05730	4	4	gnl|BL_ORD_ID|476201 sp|P47165|XPT1_YEAST Xanthine phosphoribosyltransferase 1 OS=Saccharomyces cerevisiae GN=XPT1 PE=1 SV=1
PDE_03974	4	4	gnl|BL_ORD_ID|267687 sp|P22008|P5CR_PSEAE Pyrroline-5-carboxylate reductase OS=Pseudomonas aeruginosa GN=proC PE=1 SV=2
PDE_07513	4	4	gnl|BL_ORD_ID|417694 sp|Q4WVE5|SVF1_ASPFU Survival factor 1 OS=Aspergillus fumigatus GN=svf1 PE=3 SV=1
PDE_09818	5	4	gnl|BL_ORD_ID|411194 sp|P48008|SPN3_SCHPO Septin homolog spn3 OS=Schizosaccharomyces pombe GN=spn3 PE=1 SV=3
PDE_03163	4	4	gnl|BL_ORD_ID|214611 sp|P87239|MDJ1_SCHPO DnaJ homolog 1, mitochondrial OS=Schizosaccharomyces pombe GN=mdj1 PE=2 SV=1
PDE_00284	5	4	gnl|BL_ORD_ID|227868 sp|P11913|MPPB_NEUCR Mitochondrial-processing peptidase subunit beta OS=Neurospora crassa GN=pep PE=1 SV=1
PDE_04428	4	4	gnl|BL_ORD_ID|257199 sp|P08466|NUC1_YEAST Mitochondrial nuclease OS=Saccharomyces cerevisiae GN=NUC1 PE=1 SV=1
PDE_04624	4	4	gnl|BL_ORD_ID|84931 sp|Q0CDT1|DBP5_ASPTN ATP-dependent RNA helicase dbp5 OS=Aspergillus terreus (strain NIH 2624 / FGSC A1156) GN=dbp5 PE=3 SV=1
PDE_09593	4	4	gnl|BL_ORD_ID|273657 sp|Q9UW83|PDX1_EMENI Pyridoxine biosynthesis protein pyroA OS=Emericella nidulans GN=pyroA PE=3 SV=1
PDE_01216	4	4	gnl|BL_ORD_ID|446052 sp|O13317|TRI11_FUSSP Isotrichodermin C-15 hydroxylase OS=Fusarium sporotrichioides GN=TRI11 PE=3 SV=1
PDE_03177	4	4	gnl|BL_ORD_ID|79302 sp|O60184|CYC8_SCHPO General transcriptional corepressor ssn6 OS=Schizosaccharomyces pombe GN=ssn6 PE=1 SV=1
PDE_07151	4	4	gnl|BL_ORD_ID|355858 sp|Q03195|RLI1_YEAST Translation initiation factor RLI1 OS=Saccharomyces cerevisiae GN=RLI1 PE=1 SV=1
PDE_04098	4	4	gnl|BL_ORD_ID|134827 sp|P33892|GCN1_YEAST Translational activator GCN1 OS=Saccharomyces cerevisiae GN=GCN1 PE=1 SV=1
PDE_00582	4	4	gnl|BL_ORD_ID|364212 sp|P36594|RPB1_SCHPO DNA-directed RNA polymerase II subunit rpb1 OS=Schizosaccharomyces pombe GN=rpb1 PE=1 SV=1
PDE_04546	4	4	gnl|BL_ORD_ID|312968 sp|O35509|RB11B_RAT Ras-related protein Rab-11B OS=Rattus norvegicus GN=Rab11b PE=2 SV=4
PDE_00083	4	4	gnl|BL_ORD_ID|107455 sp|P70541|EI2BG_RAT Translation initiation factor eIF-2B subunit gamma OS=Rattus norvegicus GN=Eif2b3 PE=2 SV=2
PDE_09048	4	4	gnl|BL_ORD_ID|26865 sp|P22768|ASSY_YEAST Argininosuccinate synthase OS=Saccharomyces cerevisiae GN=ARG1 PE=1 SV=2
PDE_03915	4	4	gnl|BL_ORD_ID|405122 sp|Q05567|SGPL_YEAST Sphingosine-1-phosphate lyase OS=Saccharomyces cerevisiae GN=DPL1 PE=1 SV=1
PDE_09222	3	3	gnl|BL_ORD_ID|113091 sp|P78790|ETFA_SCHPO Probable electron transfer flavoprotein subunit alpha, mitochondrial OS=Schizosaccharomyces pombe GN=SPAC27D7.06 PE=2 SV=3
PDE_02849	4	3	gnl|BL_ORD_ID|176156 sp|O94083|IF5A_CANAL Eukaryotic translation initiation factor 5A OS=Candida albicans GN=ANB1 PE=3 SV=1
PDE_03490	4	3	gnl|BL_ORD_ID|40542 sp|P32451|BIOB_YEAST Biotin synthase, mitochondrial OS=Saccharomyces cerevisiae GN=BIO2 PE=1 SV=2
PDE_03148	4	3	gnl|BL_ORD_ID|266914 sp|P24552|OXDA_FUSSO D-amino-acid oxidase OS=Fusarium solani subsp. pisi PE=1 SV=1
PDE_08705	3	3	gnl|BL_ORD_ID|364246 sp|P16370|RPB3_YEAST DNA-directed RNA polymerase II subunit RPB3 OS=Saccharomyces cerevisiae GN=RPB3 PE=1 SV=2
PDE_01858	4	3	gnl|BL_ORD_ID|287615 sp|P41893|PPAL_SCHPO Low molecular weight phosphotyrosine protein phosphatase OS=Schizosaccharomyces pombe GN=stp1 PE=2 SV=1
PDE_04330	3	3	gnl|BL_ORD_ID|68182 sp|O74891|COPZ_SCHPO Probable coatomer subunit zeta OS=Schizosaccharomyces pombe GN=ret3 PE=2 SV=1
PDE_08782	3	3	gnl|BL_ORD_ID|293249 sp|Q09682|PSA4_SCHPO Probable proteasome subunit alpha type-4 OS=Schizosaccharomyces pombe GN=SPAC13C5.01c PE=2 SV=1
PDE_05315	3	3	gnl|BL_ORD_ID|381778 sp|Q4WI01|RS21_ASPFU 40S ribosomal protein S21 OS=Aspergillus fumigatus GN=rps21 PE=3 SV=1
PDE_09471	3	3	gnl|BL_ORD_ID|509203 sp|O13770|YE98_SCHPO Uncharacterized membrane protein C17A5.08 OS=Schizosaccharomyces pombe GN=SPAC17A5.08 PE=2 SV=1
PDE_04533	3	3	gnl|BL_ORD_ID|24084 sp|P14843|AROF_YEAST Phospho-2-dehydro-3-deoxyheptonate aldolase, phenylalanine-inhibited OS=Saccharomyces cerevisiae GN=ARO3 PE=1 SV=1
PDE_04061	3	3	gnl|BL_ORD_ID|291365 sp|Q9UT44|PROA_SCHPO Probable gamma-glutamyl phosphate reductase OS=Schizosaccharomyces pombe GN=pro1 PE=2 SV=1
PDE_03657	3	3	gnl|BL_ORD_ID|505267 sp|O14324|YB79_SCHPO Uncharacterized membrane protein C16E9.09c OS=Schizosaccharomyces pombe GN=SPBC16E9.09c PE=2 SV=1
PDE_02842	3	3	gnl|BL_ORD_ID|112116 sp|O13820|ERG5_SCHPO Cytochrome P450 61 OS=Schizosaccharomyces pombe GN=erg5 PE=1 SV=2
PDE_05824	3	3	-
PDE_09900	3	3	gnl|BL_ORD_ID|250023 sp|P42882|NMT1_ASPPA Protein NMT1 homolog OS=Aspergillus parasiticus GN=nmt1 PE=2 SV=1
PDE_05908	3	3	gnl|BL_ORD_ID|298898 sp|C6Y4C1|PT117_SCHPO Protein pet117, mitochondrial OS=Schizosaccharomyces pombe GN=pet117 PE=2 SV=1
PDE_07478	3	3	gnl|BL_ORD_ID|511130 sp|O94565|YGD8_SCHPO Uncharacterized mannosyltransferase C1773.08c OS=Schizosaccharomyces pombe GN=SPBC1773.08c PE=2 SV=1
PDE_08724	3	3	gnl|BL_ORD_ID|464232 sp|Q96WV0|UREG_SCHPO Uncharacterized urease accessory protein ureG-like OS=Schizosaccharomyces pombe GN=SPCPB16A4.05c PE=2 SV=1
PDE_01175	3	3	gnl|BL_ORD_ID|52287 sp|Q01112|CDC42_SCHPO Cell division control protein 42 homolog OS=Schizosaccharomyces pombe GN=cdc42 PE=1 SV=1
PDE_00797	3	3	gnl|BL_ORD_ID|93125 sp|Q50EL0|DMAW_ASPFU Tryptophan dimethylallyltransferase OS=Aspergillus fumigatus GN=fgaPT2 PE=1 SV=2
PDE_07806	3	3	gnl|BL_ORD_ID|249954 sp|P38861|NMD3_YEAST 60S ribosomal export protein NMD3 OS=Saccharomyces cerevisiae GN=NMD3 PE=1 SV=3
PDE_02287	3	3	gnl|BL_ORD_ID|191808 sp|P17423|KHSE_YEAST Homoserine kinase OS=Saccharomyces cerevisiae GN=THR1 PE=1 SV=4
PDE_05635	3	3	gnl|BL_ORD_ID|350449 sp|Q9C2B9|RL38_NEUCR 60S ribosomal protein L38 OS=Neurospora crassa GN=rpl-38 PE=3 SV=1
PDE_02205	3	3	gnl|BL_ORD_ID|5661 sp|Q12618|ACO1_AJECA Acyl-CoA desaturase OS=Ajellomyces capsulata GN=OLE1 PE=3 SV=1
PDE_02881	3	3	gnl|BL_ORD_ID|267706 sp|Q12740|P5CR_ZALAR Pyrroline-5-carboxylate reductase OS=Zalerion arboricola GN=P5CR PE=2 SV=1
PDE_00429	3	3	gnl|BL_ORD_ID|167425 sp|Q96MM6|HS12B_HUMAN Heat shock 70 kDa protein 12B OS=Homo sapiens GN=HSPA12B PE=1 SV=2
PDE_04166	3	3	gnl|BL_ORD_ID|307537 sp|Q8J269|PYRF_PENNA Orotidine 5&apos;-phosphate decarboxylase OS=Penicillium nalgiovense GN=pyrG PE=3 SV=1
PDE_09504	3	3	gnl|BL_ORD_ID|245543 sp|Q7Z8P9|NDK_ASPFU Nucleoside diphosphate kinase OS=Aspergillus fumigatus GN=ndk1 PE=3 SV=1
PDE_03374	3	3	gnl|BL_ORD_ID|437031 sp|Q5T1C6|THEM4_HUMAN Thioesterase superfamily member 4 OS=Homo sapiens GN=THEM4 PE=1 SV=1
PDE_09702	3	3	gnl|BL_ORD_ID|506035 sp|O42896|YBQ3_SCHPO Uncharacterized oxidoreductase C115.03 OS=Schizosaccharomyces pombe GN=SPBC115.03 PE=2 SV=1
PDE_01818	3	3	gnl|BL_ORD_ID|91274 sp|P13663|DHAS_YEAST Aspartate-semialdehyde dehydrogenase OS=Saccharomyces cerevisiae GN=HOM2 PE=1 SV=1
PDE_00660	3	3	gnl|BL_ORD_ID|518152 sp|O94394|YQF1_SCHPO Uncharacterized WD repeat-containing protein C126.01c OS=Schizosaccharomyces pombe GN=SPCC126.01c PE=2 SV=2
PDE_01085	3	3	gnl|BL_ORD_ID|513636 sp|P47044|YJF5_YEAST LOG family protein YJL055W OS=Saccharomyces cerevisiae GN=YJL055W PE=1 SV=1
PDE_07819	3	3	gnl|BL_ORD_ID|407994 sp|Q09699|SNF5_SCHPO SWI/SNF chromatin-remodeling complex subunit snf5 OS=Schizosaccharomyces pombe GN=snf5 PE=1 SV=1
PDE_09757	3	3	gnl|BL_ORD_ID|185397 sp|Q9FS87|IVD2_SOLTU Isovaleryl-CoA dehydrogenase 2, mitochondrial (Fragment) OS=Solanum tuberosum GN=IVD2 PE=1 SV=1
PDE_04388	3	3	gnl|BL_ORD_ID|142095 sp|Q9UT36|GLO21_SCHPO Probable hydroxyacylglutathione hydrolase C824.07 OS=Schizosaccharomyces pombe GN=SPAC824.07 PE=2 SV=1
PDE_09910	3	3	gnl|BL_ORD_ID|292462 sp|P77541|PRPB_ECOLI Methylisocitrate lyase OS=Escherichia coli (strain K12) GN=prpB PE=1 SV=3
PDE_00891	3	3	gnl|BL_ORD_ID|445270 sp|Q9UUI7|TPSY_SCHPO Putative alpha,alpha-trehalose-phosphate synthase [UDP-forming] 100 kDa subunit OS=Schizosaccharomyces pombe GN=SPAC22F8.05 PE=1 SV=1
PDE_02722	3	3	gnl|BL_ORD_ID|222444 sp|P32490|MKK1_YEAST MAP kinase kinase MKK1/SSP32 OS=Saccharomyces cerevisiae GN=MKK1 PE=1 SV=1
PDE_05363	3	3	gnl|BL_ORD_ID|118160 sp|P47734|FADH_METMR S-(hydroxymethyl)glutathione dehydrogenase OS=Methylobacter marinus GN=fdh PE=3 SV=2
PDE_07963	3	3	gnl|BL_ORD_ID|443510 sp|P35848|TOM20_NEUCR Mitochondrial import receptor subunit tom-20 OS=Neurospora crassa GN=tom-20 PE=3 SV=1
PDE_08701	3	3	gnl|BL_ORD_ID|79365 sp|P56205|CYC_ASPNG Cytochrome c OS=Aspergillus niger GN=cycA PE=1 SV=1
PDE_03828	3	3	gnl|BL_ORD_ID|246407 sp|P24919|NDUA5_NEUCR NADH-ubiquinone oxidoreductase 29.9 kDa subunit, mitochondrial OS=Neurospora crassa GN=nuo-32 PE=1 SV=1
PDE_09640	3	3	gnl|BL_ORD_ID|412889 sp|Q8KB47|SSB1_CHLTE Single-stranded DNA-binding protein 1 OS=Chlorobium tepidum GN=ssb1 PE=3 SV=1
PDE_04746	3	3	gnl|BL_ORD_ID|131506 sp|P04385|GAL1_YEAST Galactokinase OS=Saccharomyces cerevisiae GN=GAL1 PE=1 SV=4
PDE_09481	3	3	-
PDE_00710	3	3	gnl|BL_ORD_ID|10978 sp|Q9P3B2|AIM38_SCHPO Altered inheritance rate of mitochondria protein 38 homolog OS=Schizosaccharomyces pombe GN=aim38 PE=2 SV=1
PDE_05108	5	2	gnl|BL_ORD_ID|392857 sp|Q4WYK1|RSSA_ASPFU 40S ribosomal protein S0 OS=Aspergillus fumigatus GN=rps0 PE=3 SV=1
PDE_00568	2	2	gnl|BL_ORD_ID|510193 sp|O14290|YF14_SCHPO Uncharacterized protein C9E9.04 OS=Schizosaccharomyces pombe GN=SPAC9E9.04 PE=2 SV=1
PDE_07281	2	2	gnl|BL_ORD_ID|67422 sp|Q6BWX4|COFI_DEBHA Cofilin OS=Debaryomyces hansenii GN=COF1 PE=3 SV=1
PDE_07502	2	2	gnl|BL_ORD_ID|467672 sp|O59941|VATD_NEUCR V-type proton ATPase subunit D OS=Neurospora crassa GN=vma-8 PE=2 SV=2
PDE_02951	2	2	gnl|BL_ORD_ID|398598 sp|Q0CUN7|SAR1_ASPTN Small COPII coat GTPase sar1 OS=Aspergillus terreus (strain NIH 2624 / FGSC A1156) GN=sar1 PE=3 SV=1
PDE_07902	2	2	gnl|BL_ORD_ID|522891 sp|P53303|ZPR1_YEAST Zinc finger protein ZPR1 OS=Saccharomyces cerevisiae GN=ZPR1 PE=1 SV=1
PDE_02943	2	2	gnl|BL_ORD_ID|272633 sp|Q03392|PCNA_SCHPO Proliferating cell nuclear antigen OS=Schizosaccharomyces pombe GN=pcn1 PE=1 SV=1
PDE_04876	2	2	gnl|BL_ORD_ID|124534 sp|Q08023|FMP25_YEAST Protein FMP25, mitochondrial OS=Saccharomyces cerevisiae GN=FMP25 PE=1 SV=1
PDE_05727	3	2	gnl|BL_ORD_ID|195900 sp|D4DHE3|LAP1_TRIVH Probable leucine aminopeptidase 1 OS=Trichophyton verrucosum (strain HKI 0517) GN=LAP1 PE=3 SV=1
PDE_08777	2	2	gnl|BL_ORD_ID|208549 sp|Q9USM4|LUC7_SCHPO U1 snRNP-associated protein usp106 OS=Schizosaccharomyces pombe GN=usp106 PE=1 SV=1
PDE_06712	2	2	gnl|BL_ORD_ID|394907 sp|Q5BBV9|RUVB1_EMENI RuvB-like helicase 1 OS=Emericella nidulans GN=rvb1 PE=3 SV=2
PDE_03779	2	2	gnl|BL_ORD_ID|355817 sp|Q9C3Z5|RLA2_PODAN 60S acidic ribosomal protein P2 OS=Podospora anserina PE=3 SV=1
PDE_05880	2	2	gnl|BL_ORD_ID|508741 sp|Q10499|YDGE_SCHPO Putative flavoprotein C26F1.14C OS=Schizosaccharomyces pombe GN=SPAC26F1.14c PE=2 SV=2
PDE_03126	2	2	gnl|BL_ORD_ID|293264 sp|Q9UT97|PSA5_SCHPO Probable proteasome subunit alpha type-5 OS=Schizosaccharomyces pombe GN=SPAC323.02c PE=1 SV=1
PDE_06870	2	2	gnl|BL_ORD_ID|275567 sp|O42930|PEP1_SCHPO Vacuolar protein sorting/targeting protein pep1 OS=Schizosaccharomyces pombe GN=pep1 PE=1 SV=1
PDE_04341	2	2	gnl|BL_ORD_ID|213582 sp|P29458|MCM4_SCHPO DNA replication licensing factor mcm4 OS=Schizosaccharomyces pombe GN=mcm4 PE=1 SV=2
PDE_07675	3	2	gnl|BL_ORD_ID|500670 sp|Q58087|Y674_METJA Uncharacterized protein MJ0674 OS=Methanocaldococcus jannaschii GN=MJ0674 PE=4 SV=1
PDE_01569	2	2	gnl|BL_ORD_ID|134226 sp|Q2KHZ9|GCDH_BOVIN Glutaryl-CoA dehydrogenase, mitochondrial OS=Bos taurus GN=GCDH PE=2 SV=1
PDE_02119	2	2	gnl|BL_ORD_ID|263988 sp|Q12120|OMTA_ASPPA Sterigmatocystin 8-O-methyltransferase OS=Aspergillus parasiticus GN=omtA PE=1 SV=1
PDE_03681	2	2	gnl|BL_ORD_ID|174846 sp|P32481|IF2G_YEAST Eukaryotic translation initiation factor 2 subunit gamma OS=Saccharomyces cerevisiae GN=GCD11 PE=1 SV=1
PDE_03234	2	2	gnl|BL_ORD_ID|36270 sp|Q9P602|ATPO_NEUCR ATP synthase subunit 5, mitochondrial OS=Neurospora crassa GN=atp-5 PE=3 SV=2
PDE_08264	2	2	gnl|BL_ORD_ID|257665 sp|P25710|NUJM_NEUCR NADH-ubiquinone oxidoreductase 21.3 kDa subunit OS=Neurospora crassa GN=B13D24.010 PE=4 SV=1
PDE_06939	2	2	gnl|BL_ORD_ID|244639 sp|Q07500|NDH2_YEAST External NADH-ubiquinone oxidoreductase 2, mitochondrial OS=Saccharomyces cerevisiae GN=NDE2 PE=1 SV=1
PDE_04156	2	2	gnl|BL_ORD_ID|510214 sp|O13899|YF38_SCHPO Uncharacterized CDP-alcohol phosphatidyltransferase class-I family protein C22A12.08c OS=Schizosaccharomyces pombe GN=SPAC22A12.08c PE=2 SV=1
PDE_02492	2	2	gnl|BL_ORD_ID|293232 sp|P21242|PSA3_YEAST Proteasome component C1 OS=Saccharomyces cerevisiae GN=PRE10 PE=1 SV=2
PDE_06626	2	2	-
PDE_00532	2	2	gnl|BL_ORD_ID|401197 sp|Q9HGN7|SEC63_SCHPO Translocation protein sec63 OS=Schizosaccharomyces pombe GN=sec63 PE=1 SV=1
PDE_05774	2	2	gnl|BL_ORD_ID|330272 sp|O59931|RL13_CANAL 60S ribosomal protein L13 OS=Candida albicans GN=RPL13 PE=3 SV=1
PDE_04033	2	2	gnl|BL_ORD_ID|412567 sp|P36057|SRPB_YEAST Signal recognition particle receptor subunit beta OS=Saccharomyces cerevisiae GN=SRP102 PE=1 SV=1
PDE_04199	2	2	gnl|BL_ORD_ID|413256 sp|O60045|SSP1_NEUCR Peptidyl-prolyl cis-trans isomerase ssp-1 OS=Neurospora crassa GN=ssp-1 PE=1 SV=3
PDE_09761	2	2	gnl|BL_ORD_ID|166442 sp|Q4WPV8|HPPD2_ASPFU Probable 4-hydroxyphenylpyruvate dioxygenase 2 OS=Aspergillus fumigatus GN=AFUA_4G10620 PE=3 SV=1
PDE_00294	2	2	gnl|BL_ORD_ID|458968 sp|Q12229|UBX3_YEAST UBX domain-containing protein 3 OS=Saccharomyces cerevisiae GN=UBX3 PE=1 SV=1
PDE_07069	2	2	gnl|BL_ORD_ID|511686 sp|O60121|YH77_SCHPO Uncharacterized protein C16G5.07c OS=Schizosaccharomyces pombe GN=SPBC16G5.07c PE=2 SV=1
PDE_09908	2	2	gnl|BL_ORD_ID|473696 sp|Q28D01|WDR26_XENTR WD repeat-containing protein 26 OS=Xenopus tropicalis GN=wdr26 PE=2 SV=2
PDE_08757	2	2	gnl|BL_ORD_ID|358497 sp|P32904|RM06_YEAST 54S ribosomal protein L6, mitochondrial OS=Saccharomyces cerevisiae GN=MRPL6 PE=1 SV=2
PDE_01521	2	2	gnl|BL_ORD_ID|445215 sp|P31688|TPS2_YEAST Trehalose-phosphatase OS=Saccharomyces cerevisiae GN=TPS2 PE=1 SV=3
PDE_09195	2	2	gnl|BL_ORD_ID|400669 sp|O74882|SDH3_SCHPO Succinate dehydrogenase cytochrome B subunit, mitochondrial OS=Schizosaccharomyces pombe GN=sdh3 PE=2 SV=1
PDE_08233	2	2	gnl|BL_ORD_ID|107448 sp|P56287|EI2BE_SCHPO Probable translation initiation factor eIF-2B subunit epsilon OS=Schizosaccharomyces pombe GN=tif225 PE=1 SV=1
PDE_09027	2	2	gnl|BL_ORD_ID|497958 sp|P55487|Y4ID_RHISN Uncharacterized monooxygenase y4iD OS=Rhizobium sp. (strain NGR234) GN=NGR_a03290 PE=3 SV=1
PDE_00155	2	2	gnl|BL_ORD_ID|456187 sp|Q7RYI0|U327_NEUCR UPF0327 protein NCU06495 OS=Neurospora crassa GN=NCU06495 PE=3 SV=1
PDE_08809	2	2	gnl|BL_ORD_ID|246642 sp|P23710|NDUS3_NEUCR NADH-ubiquinone oxidoreductase 30.4 kDa subunit, mitochondrial OS=Neurospora crassa GN=nuo-31 PE=2 SV=2
PDE_09694	2	2	gnl|BL_ORD_ID|401212 sp|O14085|SEC72_SCHPO Translocation protein sec72 OS=Schizosaccharomyces pombe GN=sec72 PE=2 SV=1
PDE_02756	2	2	gnl|BL_ORD_ID|652 sp|Q9UT08|2AAA_SCHPO Protein phosphatase PP2A regulatory subunit A OS=Schizosaccharomyces pombe GN=paa1 PE=2 SV=1
PDE_08336	2	2	gnl|BL_ORD_ID|442326 sp|Q5B5L5|TMEDA_EMENI Endoplasmic reticulum vesicle protein 25 OS=Emericella nidulans GN=erv25 PE=3 SV=1
PDE_07635	2	2	-
PDE_05826	2	2	gnl|BL_ORD_ID|476524 sp|A1D9C9|XYL2_NEOFI Probable D-xylulose reductase A OS=Neosartorya fischeri (strain ATCC 1020 / DSM 3700 / FGSC A1164 / NRRL 181) GN=xdhA PE=3 SV=1
PDE_08887	2	2	gnl|BL_ORD_ID|424346 sp|Q9UUE6|SYKC_SCHPO Lysyl-tRNA synthetase, cytoplasmic OS=Schizosaccharomyces pombe GN=krs1 PE=2 SV=1
PDE_01550	2	2	gnl|BL_ORD_ID|129483 sp|Q99078|FUZ7_USTMA Dual specificity protein kinase FUZ7 OS=Ustilago maydis GN=FUZ7 PE=3 SV=2
PDE_06586	2	2	gnl|BL_ORD_ID|232110 sp|P0C0Y4|MTDH_ALTAL Probable NADP-dependent mannitol dehydrogenase OS=Alternaria alternata PE=1 SV=2
PDE_01700	2	2	gnl|BL_ORD_ID|92720 sp|O00087|DLDH_SCHPO Dihydrolipoyl dehydrogenase, mitochondrial OS=Schizosaccharomyces pombe GN=dld1 PE=2 SV=2
PDE_06774	2	2	gnl|BL_ORD_ID|287206 sp|Q09172|PP2C2_SCHPO Protein phosphatase 2C homolog 2 OS=Schizosaccharomyces pombe GN=ptc2 PE=2 SV=1
PDE_03634	2	2	gnl|BL_ORD_ID|508798 sp|P77148|YDHS_ECOLI Uncharacterized protein ydhS OS=Escherichia coli (strain K12) GN=ydhS PE=1 SV=1
PDE_01497	2	2	gnl|BL_ORD_ID|510620 sp|O13844|YFG5_SCHPO Uncharacterized mitochondrial carrier C19G12.05 OS=Schizosaccharomyces pombe GN=SPAC19G12.05 PE=2 SV=1
PDE_02882	2	2	gnl|BL_ORD_ID|511548 sp|P53110|YGP9_YEAST Uncharacterized protein YGL159W OS=Saccharomyces cerevisiae GN=YGL159W PE=1 SV=1
PDE_09163	2	2	gnl|BL_ORD_ID|62731 sp|Q54RB9|CMC_DICDI Calcium-binding mitochondrial carrier protein OS=Dictyostelium discoideum GN=mcfO PE=3 SV=1
PDE_01695	2	2	gnl|BL_ORD_ID|381508 sp|O74893|RS20_SCHPO 40S ribosomal protein S20 OS=Schizosaccharomyces pombe GN=rps20 PE=1 SV=1
PDE_02707	2	2	gnl|BL_ORD_ID|333096 sp|Q9P720|RL16_NEUCR 60S ribosomal protein L16 OS=Neurospora crassa GN=rpl-16 PE=3 SV=1
PDE_05429	2	2	gnl|BL_ORD_ID|118941 sp|O42633|FAT1_COCHE Fatty acid transporter protein OS=Cochliobolus heterostrophus GN=FAT1 PE=3 SV=1
PDE_05611	2	2	gnl|BL_ORD_ID|512427 sp|O59725|YHX5_SCHPO Uncharacterized protein C3E7.05c OS=Schizosaccharomyces pombe GN=SPBC3E7.05c PE=2 SV=1
PDE_01598	2	2	gnl|BL_ORD_ID|311955 sp|Q6RUV5|RAC1_RAT Ras-related C3 botulinum toxin substrate 1 OS=Rattus norvegicus GN=Rac1 PE=1 SV=1
PDE_01755	2	2	gnl|BL_ORD_ID|399806 sp|P23833|SCO1_YEAST Protein SCO1, mitochondrial OS=Saccharomyces cerevisiae GN=SCO1 PE=1 SV=1
PDE_06154	2	2	-
PDE_08346	2	2	gnl|BL_ORD_ID|141623 sp|Q96V52|GLNA_EMENI Glutamine synthetase OS=Emericella nidulans GN=glnA PE=3 SV=2
PDE_09899	2	2	gnl|BL_ORD_ID|153151 sp|O93869|GYS_NEUCR Glycogen [starch] synthase OS=Neurospora crassa GN=7F4.080 PE=2 SV=2
PDE_01583	2	1	gnl|BL_ORD_ID|516235 sp|O74383|YNV8_SCHPO Uncharacterized protein C3H7.08c OS=Schizosaccharomyces pombe GN=SPBC3H7.08c PE=2 SV=1
PDE_02544	4	1	gnl|BL_ORD_ID|251 sp|P62262|1433E_SHEEP 14-3-3 protein epsilon OS=Ovis aries GN=YWHAE PE=1 SV=1
PDE_08685	3	1	gnl|BL_ORD_ID|451075 sp|P13228|TRP_NEUCR Tryptophan synthase OS=Neurospora crassa GN=trp-3 PE=1 SV=1
PDE_05733	1	1	gnl|BL_ORD_ID|155465 sp|P45856|HBD_BACSU Probable 3-hydroxybutyryl-CoA dehydrogenase OS=Bacillus subtilis GN=mmgB PE=2 SV=1
PDE_02182	1	1	gnl|BL_ORD_ID|222676 sp|Q09196|MLR4_SCHPO Myosin regulatory light chain cdc4 OS=Schizosaccharomyces pombe GN=cdc4 PE=1 SV=1
PDE_03014	1	1	gnl|BL_ORD_ID|32850 sp|P56525|ATPD_NEUCR ATP synthase subunit delta, mitochondrial OS=Neurospora crassa GN=atp-16 PE=3 SV=2
PDE_02775	2	1	gnl|BL_ORD_ID|374371 sp|O59936|RS12_ERYGR 40S ribosomal protein S12 OS=Erysiphe graminis subsp. hordei GN=RPS12 PE=3 SV=1
PDE_04197	1	1	gnl|BL_ORD_ID|358719 sp|O94292|RM38_SCHPO 54S ribosomal protein L38, mitochondrial OS=Schizosaccharomyces pombe GN=mrpl38 PE=2 SV=1
PDE_06201	1	1	gnl|BL_ORD_ID|24980 sp|Q5AW89|ARP4_EMENI Actin-related protein 4 OS=Emericella nidulans GN=arp4 PE=3 SV=1
PDE_05866	1	1	gnl|BL_ORD_ID|138363 sp|P53849|GIS2_YEAST Zinc finger protein GIS2 OS=Saccharomyces cerevisiae GN=GIS2 PE=1 SV=1
PDE_03431	1	1	gnl|BL_ORD_ID|240989 sp|A1CMP1|NACB_ASPCL Nascent polypeptide-associated complex subunit beta OS=Aspergillus clavatus GN=egd1 PE=3 SV=1
PDE_03053	1	1	gnl|BL_ORD_ID|13013 sp|P42058|ALTA7_ALTAL Minor allergen Alt a 7 OS=Alternaria alternata GN=ALTA7 PE=1 SV=1
PDE_07158	1	1	gnl|BL_ORD_ID|277996 sp|P41756|PGK_ASPOR Phosphoglycerate kinase OS=Aspergillus oryzae GN=pgkA PE=3 SV=1
PDE_09645	1	1	gnl|BL_ORD_ID|158799 sp|O57478|HEMH_XENLA Ferrochelatase, mitochondrial OS=Xenopus laevis GN=fech PE=1 SV=1
PDE_06934	1	1	gnl|BL_ORD_ID|35813 sp|Q06405|ATPK_YEAST ATP synthase subunit f, mitochondrial OS=Saccharomyces cerevisiae GN=ATP17 PE=1 SV=1
PDE_09832	1	1	gnl|BL_ORD_ID|363726 sp|P41746|RODL_ASPFU Hydrophobin OS=Aspergillus fumigatus GN=rodA PE=2 SV=2
PDE_09396	1	1	gnl|BL_ORD_ID|275685 sp|P33295|PEPC_ASPNG Subtilisin-like serine protease pepC OS=Aspergillus niger GN=pepC PE=3 SV=1
PDE_07449	1	1	gnl|BL_ORD_ID|300213 sp|A6ZZS6|PTM1_YEAS7 Membrane protein PTM1 OS=Saccharomyces cerevisiae (strain YJM789) GN=PTM1 PE=3 SV=1
PDE_08156	1	1	gnl|BL_ORD_ID|4566 sp|Q9FR99|ACCO_MUSAC 1-aminocyclopropane-1-carboxylate oxidase OS=Musa acuminata GN=MAO1B PE=3 SV=1
PDE_02603	1	1	gnl|BL_ORD_ID|365044 sp|Q9P7S2|RPN6_SCHPO Probable 26S proteasome regulatory subunit rpn6 OS=Schizosaccharomyces pombe GN=rpn6 PE=2 SV=1
PDE_05837	1	1	gnl|BL_ORD_ID|29471 sp|Q9UT16|ATP12_SCHPO Protein atp12, mitochondrial OS=Schizosaccharomyces pombe GN=atp12 PE=2 SV=1
PDE_09501	1	1	gnl|BL_ORD_ID|436396 sp|O14096|TGTL_SCHPO Queuine tRNA-ribosyltransferase-like protein OS=Schizosaccharomyces pombe GN=SPAC2F3.13c PE=2 SV=3
PDE_06540	1	1	gnl|BL_ORD_ID|298160 sp|P55034|PSMD4_ARATH 26S proteasome non-ATPase regulatory subunit 4 OS=Arabidopsis thaliana GN=MBP1 PE=1 SV=1
PDE_08634	1	1	gnl|BL_ORD_ID|188642 sp|Q00771|KCC1_EMENI Calcium/calmodulin-dependent protein kinase OS=Emericella nidulans GN=cmkA PE=2 SV=2
PDE_03068	1	1	gnl|BL_ORD_ID|9250 sp|Q9P6C8|ADH1_NEUCR Alcohol dehydrogenase 1 OS=Neurospora crassa GN=adh-1 PE=3 SV=1
PDE_01044	1	1	gnl|BL_ORD_ID|79235 sp|P38909|CYC2_YEAST Cytochrome c mitochondrial import factor CYC2 OS=Saccharomyces cerevisiae GN=CYC2 PE=1 SV=3
PDE_03465	1	1	gnl|BL_ORD_ID|504848 sp|Q09896|YAI9_SCHPO UPF0041 protein C24B11.09 OS=Schizosaccharomyces pombe GN=SPAC24B11.09 PE=2 SV=1
PDE_01830	1	1	gnl|BL_ORD_ID|102009 sp|P36591|DYR_SCHPO Dihydrofolate reductase OS=Schizosaccharomyces pombe GN=dfr1 PE=2 SV=2
PDE_02578	1	1	gnl|BL_ORD_ID|23094 sp|Q12640|AROC_NEUCR Chorismate synthase OS=Neurospora crassa GN=aro-2 PE=2 SV=2
PDE_02196	1	1	gnl|BL_ORD_ID|86956 sp|Q4WGS4|DDI1_ASPFU DNA damage-inducible protein 1 OS=Aspergillus fumigatus GN=ddi1 PE=3 SV=1
PDE_00455	1	1	gnl|BL_ORD_ID|430357 sp|Q6TGS6|SYYC_DANRE Tyrosyl-tRNA synthetase, cytoplasmic OS=Danio rerio GN=yars PE=2 SV=2
PDE_02372	1	1	gnl|BL_ORD_ID|158034 sp|Q9UTE2|HEM6_SCHPO Probable coproporphyrinogen-III oxidase OS=Schizosaccharomyces pombe GN=hem13 PE=2 SV=1
PDE_04802	1	1	gnl|BL_ORD_ID|11875 sp|Q9HGY9|ALF_ASPOR Fructose-bisphosphate aldolase OS=Aspergillus oryzae GN=fbaA PE=2 SV=2
PDE_04818	1	1	gnl|BL_ORD_ID|278779 sp|Q4WY53|PGM_ASPFU Phosphoglucomutase OS=Aspergillus fumigatus GN=pgmA PE=3 SV=1
PDE_08962	1	1	gnl|BL_ORD_ID|77235 sp|Q9P5L0|CYB5_NEUCR Probable cytochrome b5 OS=Neurospora crassa GN=B23L21.190 PE=3 SV=2
PDE_00902	1	1	gnl|BL_ORD_ID|364187 sp|P38902|RPB11_YEAST DNA-directed RNA polymerase II subunit RPB11 OS=Saccharomyces cerevisiae GN=RPB11 PE=1 SV=1
PDE_06443	1	1	-
PDE_05808	1	1	gnl|BL_ORD_ID|112069 sp|O59933|ERG25_CANAL C-4 methylsterol oxidase OS=Candida albicans GN=ERG25 PE=3 SV=1
PDE_06937	1	1	gnl|BL_ORD_ID|364039 sp|P32529|RPA12_YEAST DNA-directed RNA polymerase I subunit RPA12 OS=Saccharomyces cerevisiae GN=RPA12 PE=1 SV=1
PDE_01159	1	1	gnl|BL_ORD_ID|45963 sp|P87072|CANB_NEUCR Calcineurin subunit B OS=Neurospora crassa GN=cnb-1 PE=2 SV=2
PDE_05540	1	1	gnl|BL_ORD_ID|505483 sp|O74763|YBE8_SCHPO Uncharacterized WD repeat-containing protein C17D11.08 OS=Schizosaccharomyces pombe GN=SPBC17D11.08 PE=1 SV=1
PDE_09176	1	1	gnl|BL_ORD_ID|456160 sp|P36629|U2AF2_SCHPO Splicing factor U2AF 59 kDa subunit OS=Schizosaccharomyces pombe GN=prp2 PE=1 SV=1
PDE_04589	1	1	gnl|BL_ORD_ID|505531 sp|Q9P775|YBEG_SCHPO Uncharacterized WD repeat-containing protein C17D11.16 OS=Schizosaccharomyces pombe GN=SPBC1711.16 PE=1 SV=1
PDE_03733	1	1	gnl|BL_ORD_ID|511013 sp|P42937|YG4E_YEAST Uncharacterized protein YGR203W OS=Saccharomyces cerevisiae GN=YGR203W PE=1 SV=1
PDE_00191	1	1	gnl|BL_ORD_ID|309590 sp|P48503|QCR8_NEUCR Cytochrome b-c1 complex subunit 8 OS=Neurospora crassa GN=qcr-8 PE=1 SV=1
PDE_00270	1	1	gnl|BL_ORD_ID|364082 sp|Q6FQA6|RPAB1_CANGA DNA-directed RNA polymerases I, II, and III subunit RPABC1 OS=Candida glabrata GN=RPB5 PE=3 SV=1
PDE_04060	1	1	gnl|BL_ORD_ID|334284 sp|Q8TFH1|RL18B_SCHPO 60S ribosomal protein L18-B OS=Schizosaccharomyces pombe GN=rpl18b PE=1 SV=1
PDE_02325	1	1	gnl|BL_ORD_ID|428219 sp|Q9HGT6|SYSC_CANAL Seryl-tRNA synthetase, cytoplasmic OS=Candida albicans GN=SES1 PE=1 SV=1
PDE_06975	1	1	gnl|BL_ORD_ID|226925 sp|Q655R6|MOCOS_ORYSJ Molybdenum cofactor sulfurase OS=Oryza sativa subsp. japonica GN=MCSU3 PE=2 SV=2
PDE_03353	1	1	gnl|BL_ORD_ID|213550 sp|P11746|MCM1_YEAST Pheromone receptor transcription factor OS=Saccharomyces cerevisiae GN=MCM1 PE=1 SV=2
PDE_07235	1	1	gnl|BL_ORD_ID|517251 sp|O74793|YOUB_SCHPO Uncharacterized protein C26H8.11c OS=Schizosaccharomyces pombe GN=SPBC26H8.11c PE=2 SV=1
PDE_01367	1	1	gnl|BL_ORD_ID|406793 sp|Q4W9V0|SLT11_ASPFU Pre-mRNA-splicing factor slt11 OS=Aspergillus fumigatus GN=slt11 PE=3 SV=1
PDE_08412	1	1	gnl|BL_ORD_ID|246715 sp|Q92406|NDUV1_ASPNG NADH-ubiquinone oxidoreductase 51 kDa subunit, mitochondrial OS=Aspergillus niger GN=NUO51 PE=3 SV=1
PDE_02150	1	1	gnl|BL_ORD_ID|214080 sp|P17505|MDHM_YEAST Malate dehydrogenase, mitochondrial OS=Saccharomyces cerevisiae GN=MDH1 PE=1 SV=2
PDE_03870	1	1	gnl|BL_ORD_ID|309604 sp|P22289|QCR9_YEAST Cytochrome b-c1 complex subunit 9 OS=Saccharomyces cerevisiae GN=QCR9 PE=1 SV=2
PDE_08843	1	1	-
PDE_01594	1	1	gnl|BL_ORD_ID|405567 sp|Q9Y810|SHY1_SCHPO Cytochrome oxidase assembly protein shy1 OS=Schizosaccharomyces pombe GN=shy1 PE=2 SV=1
PDE_05046	1	1	-
PDE_05144	1	1	gnl|BL_ORD_ID|387662 sp|O43105|RS7_NEUCR 40S ribosomal protein S7 OS=Neurospora crassa GN=rps-7 PE=3 SV=2
PDE_01614	1	1	gnl|BL_ORD_ID|406459 sp|Q9P6L5|SLA2_SCHPO Endocytosis protein end4 OS=Schizosaccharomyces pombe GN=end4 PE=2 SV=1
PDE_03354	1	1	-
PDE_09902	1	1	gnl|BL_ORD_ID|127120 sp|Q92250|FPPS_NEUCR Farnesyl pyrophosphate synthase OS=Neurospora crassa GN=fpp PE=3 SV=2
PDE_03455	1	1	gnl|BL_ORD_ID|281962 sp|Q55E72|PKS1_DICDI Probable polyketide synthase 1 OS=Dictyostelium discoideum GN=stlA PE=1 SV=1
PDE_05293	1	1	gnl|BL_ORD_ID|364408 sp|P32561|RPD3_YEAST Histone deacetylase RPD3 OS=Saccharomyces cerevisiae GN=RPD3 PE=1 SV=1
PDE_03775	1	1	gnl|BL_ORD_ID|213614 sp|O75001|MCM7_SCHPO DNA replication licensing factor mcm7 OS=Schizosaccharomyces pombe GN=mcm7 PE=1 SV=1
PDE_09876	1	1	gnl|BL_ORD_ID|69597 sp|P00427|COX6_YEAST Cytochrome c oxidase subunit 6, mitochondrial OS=Saccharomyces cerevisiae GN=COX6 PE=1 SV=1
PDE_04961	1	1	gnl|BL_ORD_ID|147507 sp|B8CYG0|GPMI_HALOH 2,3-bisphosphoglycerate-independent phosphoglycerate mutase OS=Halothermothrix orenii (strain H 168 / OCM 544 / DSM 9562) GN=gpmI PE=3 SV=1
PDE_04313	1	1	-
PDE_09134	1	1	gnl|BL_ORD_ID|512364 sp|Q04013|YHM2_YEAST Mitochondrial DNA replication protein YHM2 OS=Saccharomyces cerevisiae GN=YHM2 PE=1 SV=1
PDE_04959	1	1	gnl|BL_ORD_ID|472636 sp|P52917|VPS4_YEAST Vacuolar protein sorting-associated protein 4 OS=Saccharomyces cerevisiae GN=VPS4 PE=1 SV=1
PDE_07135	1	1	gnl|BL_ORD_ID|498056 sp|P55607|Y4OV_RHISN Uncharacterized protein y4oV OS=Rhizobium sp. (strain NGR234) GN=NGR_a02140 PE=4 SV=1
PDE_00860	1	1	gnl|BL_ORD_ID|440857 sp|Q5B187|TIM16_EMENI Mitochondrial import inner membrane translocase subunit tim16 OS=Emericella nidulans GN=pam16 PE=3 SV=1
PDE_05376	1	1	gnl|BL_ORD_ID|440838 sp|Q5B4H1|TIM14_EMENI Mitochondrial import inner membrane translocase subunit tim14 OS=Emericella nidulans GN=pam18 PE=3 SV=1
PDE_02289	1	1	gnl|BL_ORD_ID|315313 sp|Q9W5E1|RBX1A_DROME RING-box protein 1A OS=Drosophila melanogaster GN=Roc1a PE=1 SV=1
PDE_08296	1	1	gnl|BL_ORD_ID|445857 sp|O42777|TREB_EMENI Neutral trehalase OS=Emericella nidulans GN=treB PE=3 SV=1
PDE_08788	1	1	gnl|BL_ORD_ID|217050 sp|P39692|MET10_YEAST Sulfite reductase [NADPH] flavoprotein component OS=Saccharomyces cerevisiae GN=MET10 PE=1 SV=2
PDE_04721	1	1	gnl|BL_ORD_ID|254425 sp|Q96VN3|NTF2_EMENI Nuclear transport factor 2 OS=Emericella nidulans GN=ntf2 PE=3 SV=1
PDE_06672	1	1	gnl|BL_ORD_ID|244286 sp|A1DHW1|NCB5R_NEOFI NADH-cytochrome b5 reductase 1 OS=Neosartorya fischeri (strain ATCC 1020 / DSM 3700 / FGSC A1164 / NRRL 181) GN=cbr1 PE=3 SV=2
PDE_06470	1	1	gnl|BL_ORD_ID|223197 sp|Q9UTR1|MMS19_SCHPO DNA repair/transcription protein mms19 OS=Schizosaccharomyces pombe GN=mms19 PE=2 SV=1
PDE_08919	1	1	gnl|BL_ORD_ID|52663 sp|Q00646|CDK1_EMENI Cell division control protein 2 OS=Emericella nidulans GN=nimX PE=2 SV=1
PDE_06936	1	1	gnl|BL_ORD_ID|96872 sp|A2QXL3|DOHH_ASPNC Deoxyhypusine hydroxylase OS=Aspergillus niger (strain CBS 513.88 / FGSC A1513) GN=lia1 PE=3 SV=1
PDE_02938	1	1	gnl|BL_ORD_ID|399303 sp|Q9HFC7|SC61B_YARLI Protein transport protein Sec61 subunit beta OS=Yarrowia lipolytica GN=SBH1 PE=3 SV=1
PDE_08101	1	1	gnl|BL_ORD_ID|49157 sp|P30574|CBPY_CANAL Carboxypeptidase Y OS=Candida albicans GN=CPY1 PE=2 SV=2
PDE_06709	1	1	gnl|BL_ORD_ID|515781 sp|O94511|YN67_SCHPO Putative enoyl reductase C646.07c OS=Schizosaccharomyces pombe GN=SPBC646.07c PE=2 SV=1
PDE_06012	1	1	gnl|BL_ORD_ID|92609 sp|P40564|DJP1_YEAST DnaJ-like protein 1 OS=Saccharomyces cerevisiae GN=DJP1 PE=1 SV=1
PDE_08367	1	1	gnl|BL_ORD_ID|364138 sp|P07703|RPAC1_YEAST DNA-directed RNA polymerases I and III subunit RPAC1 OS=Saccharomyces cerevisiae GN=RPC40 PE=1 SV=1
PDE_05712	1	1	gnl|BL_ORD_ID|97370 sp|Q5BCG1|DPNP_EMENI 3&apos;(2&apos;),5&apos;-bisphosphate nucleotidase OS=Emericella nidulans GN=AN1769 PE=1 SV=1
PDE_08814	1	1	gnl|BL_ORD_ID|304556 sp|Q9P8I0|PUT2_EMENI Delta-1-pyrroline-5-carboxylate dehydrogenase, mitochondrial OS=Emericella nidulans GN=prnC PE=3 SV=2
PDE_09594	1	1	gnl|BL_ORD_ID|399288 sp|Q870W0|SC61A_NEUCR Protein transport protein SEC61 subunit alpha OS=Neurospora crassa GN=sec-61 PE=3 SV=1
PDE_06146	1	1	gnl|BL_ORD_ID|25965 sp|P49090|ASNS2_YEAST Asparagine synthetase [glutamine-hydrolyzing] 2 OS=Saccharomyces cerevisiae GN=ASN2 PE=1 SV=2
PDE_08979	1	1	gnl|BL_ORD_ID|155714 sp|Q5R6Y0|HBS1L_PONAB HBS1-like protein OS=Pongo abelii GN=HBS1L PE=2 SV=1
PDE_05849	1	1	gnl|BL_ORD_ID|17200 sp|Q6CA53|APT_YARLI Adenine phosphoribosyltransferase OS=Yarrowia lipolytica GN=APT1 PE=3 SV=1
PDE_06704	1	1	gnl|BL_ORD_ID|193047 sp|O94413|KPR3_SCHPO Ribose-phosphate pyrophosphokinase 3 OS=Schizosaccharomyces pombe GN=prs3 PE=1 SV=1
PDE_06941	1	1	gnl|BL_ORD_ID|464335 sp|O74427|URK1_SCHPO Uridine kinase OS=Schizosaccharomyces pombe GN=urk1 PE=2 SV=1
PDE_02244	1	1	gnl|BL_ORD_ID|322564 sp|Q06624|RHC31_YEAST DNA damage tolerance protein RHC31 OS=Saccharomyces cerevisiae GN=AOS1 PE=1 SV=1
PDE_02156	1	1	gnl|BL_ORD_ID|193044 sp|P41831|KPR1_SCHPO Ribose-phosphate pyrophosphokinase 1 OS=Schizosaccharomyces pombe GN=prs1 PE=2 SV=1
PDE_00624	1	1	gnl|BL_ORD_ID|169622 sp|O74402|HSP78_SCHPO Heat shock protein 78, mitochondrial OS=Schizosaccharomyces pombe GN=hsp78 PE=2 SV=1
PDE_09517	1	1	gnl|BL_ORD_ID|266466 sp|P39952|OXA1_YEAST Mitochondrial inner membrane protein OXA1 OS=Saccharomyces cerevisiae GN=OXA1 PE=1 SV=1
PDE_08465	1	1	gnl|BL_ORD_ID|2622 sp|O67781|AAT_AQUAE Aspartate aminotransferase OS=Aquifex aeolicus GN=aspC PE=3 SV=1
PDE_01711	2	1	gnl|BL_ORD_ID|287971 sp|Q4WIF3|PPID_ASPFU Peptidyl-prolyl cis-trans isomerase D OS=Aspergillus fumigatus GN=cpr6 PE=3 SV=1
PDE_01811	1	1	gnl|BL_ORD_ID|196834 sp|Q40153|LE14B_LITER LEC14B protein OS=Lithospermum erythrorhizon PE=2 SV=1
PDE_01384	1	1	gnl|BL_ORD_ID|136583 sp|Q09785|GCSP_SCHPO Putative glycine dehydrogenase [decarboxylating], mitochondrial OS=Schizosaccharomyces pombe GN=SPAC13G6.06c PE=2 SV=1
PDE_08058	1	1	gnl|BL_ORD_ID|192069 sp|Q86Z98|KINH_GIBMO Kinesin heavy chain OS=Gibberella moniliformis GN=KLP1 PE=3 SV=1
PDE_01004	1	1	gnl|BL_ORD_ID|443572 sp|P53507|TOM7_YEAST Mitochondrial import receptor subunit TOM7 OS=Saccharomyces cerevisiae GN=TOM7 PE=1 SV=2
PDE_03830	1	1	-
PDE_04778	1	1	gnl|BL_ORD_ID|36614 sp|Q54HG7|AUHM_DICDI Methylglutaconyl-CoA hydratase, mitochondrial OS=Dictyostelium discoideum GN=auh PE=3 SV=1
PDE_05819	1	1	gnl|BL_ORD_ID|364119 sp|Q9SYA6|RPAB5_ARATH DNA-directed RNA polymerases I, II, and III subunit RPABC5 OS=Arabidopsis thaliana GN=At1g61700 PE=2 SV=1
PDE_06345	1	1	-
PDE_00817	1	1	gnl|BL_ORD_ID|382716 sp|Q7S6W5|RS28_NEUCR 40S ribosomal protein S28 OS=Neurospora crassa GN=rps-28 PE=3 SV=1
PDE_08219	1	1	gnl|BL_ORD_ID|424824 sp|P10857|SYLC_NEUCR Leucyl-tRNA synthetase, cytoplasmic OS=Neurospora crassa GN=leu-6 PE=3 SV=2
PDE_05548	1	1	gnl|BL_ORD_ID|515249 sp|Q9URW9|YLX7_SCHPO Putative aldehyde dehydrogenase-like protein C922.07c OS=Schizosaccharomyces pombe GN=SPAC922.07c PE=2 SV=1
PDE_02907	1	1	gnl|BL_ORD_ID|331847 sp|O13418|RL15_ASPNG 60S ribosomal protein L15 OS=Aspergillus niger GN=rpl15 PE=2 SV=1
PDE_04862	1	1	gnl|BL_ORD_ID|428235 sp|P38705|SYSM_YEAST Seryl-tRNA synthetase, mitochondrial OS=Saccharomyces cerevisiae GN=DIA4 PE=1 SV=1
PDE_04970	1	1	gnl|BL_ORD_ID|250728 sp|O94514|NOP56_SCHPO Nucleolar protein 56 OS=Schizosaccharomyces pombe GN=nop56 PE=2 SV=1
PDE_01492	1	1	gnl|BL_ORD_ID|263217 sp|O94681|ODO2_SCHPO Probable dihydrolipoyllysine-residue succinyltransferase component of 2-oxoglutarate dehydrogenase complex, mitochondrial OS=Schizosaccharomyces pombe GN=SPBC776.15c PE=2 SV=1
PDE_01456	1	1	gnl|BL_ORD_ID|508735 sp|Q10498|YDGC_SCHPO UPF0570 protein C26F1.12c OS=Schizosaccharomyces pombe GN=SPAC26F1.12c PE=2 SV=1
PDE_08477	1	1	gnl|BL_ORD_ID|516251 sp|Q9P782|YNY8_SCHPO Uncharacterized protein C1711.08 OS=Schizosaccharomyces pombe GN=SPBC1711.08 PE=2 SV=1
PDE_05300	1	1	gnl|BL_ORD_ID|199862 sp|P08638|LEUR_YEAST Regulatory protein LEU3 OS=Saccharomyces cerevisiae GN=LEU3 PE=1 SV=1
PDE_06537	1	1	gnl|BL_ORD_ID|321591 sp|O43052|RGA1_SCHPO Rho-type GTPase-activating protein 1 OS=Schizosaccharomyces pombe GN=rga1 PE=1 SV=1
PDE_08127	1	1	gnl|BL_ORD_ID|459045 sp|P15374|UCHL3_HUMAN Ubiquitin carboxyl-terminal hydrolase isozyme L3 OS=Homo sapiens GN=UCHL3 PE=1 SV=1
PDE_01610	1	1	gnl|BL_ORD_ID|68689 sp|P32799|COX13_YEAST Cytochrome c oxidase subunit 6A, mitochondrial OS=Saccharomyces cerevisiae GN=COX13 PE=1 SV=1
PDE_07280	1	1	gnl|BL_ORD_ID|69571 sp|O93980|COX5_ASPNG Cytochrome c oxidase polypeptide 5, mitochondrial OS=Aspergillus niger GN=cox5 PE=3 SV=1
PDE_08563	1	1	gnl|BL_ORD_ID|251217 sp|O42906|NPA3_SCHPO GTPase npa3 OS=Schizosaccharomyces pombe GN=npa3 PE=1 SV=1
PDE_06234	1	1	gnl|BL_ORD_ID|321201 sp|Q92372|RFA1_SCHPO Replication factor A protein 1 OS=Schizosaccharomyces pombe GN=ssb1 PE=1 SV=1
PDE_01925	1	1	gnl|BL_ORD_ID|347373 sp|P41056|RL33B_YEAST 60S ribosomal protein L33-B OS=Saccharomyces cerevisiae GN=RPL33B PE=1 SV=2
PDE_07619	1	1	gnl|BL_ORD_ID|213607 sp|P49731|MCM6_SCHPO DNA replication licensing factor mcm6 OS=Schizosaccharomyces pombe GN=mcm6 PE=1 SV=2
PDE_08638	1	1	gnl|BL_ORD_ID|2618 sp|O14192|AATR1_SCHPO Aromatic amino acid aminotransferase C56E4.03 OS=Schizosaccharomyces pombe GN=SPAC56E4.03 PE=2 SV=1
PDE_04641	1	1	gnl|BL_ORD_ID|520423 sp|P42317|YXJF_BACSU Uncharacterized oxidoreductase yxjF OS=Bacillus subtilis GN=yxjF PE=3 SV=2
PDE_06661	1	1	gnl|BL_ORD_ID|440911 sp|Q9USM7|TIM23_SCHPO Mitochondrial import inner membrane translocase subunit tim23 OS=Schizosaccharomyces pombe GN=tim23 PE=2 SV=1
PDE_03579	1	1	gnl|BL_ORD_ID|3031 sp|Q92338|ABCI_SCHPO Protein ABC1 homolog, mitochondrial OS=Schizosaccharomyces pombe GN=abc1 PE=2 SV=1
PDE_07770	1	1	gnl|BL_ORD_ID|399527 sp|O14369|SCE3_SCHPO Probable RNA-binding protein sce3 OS=Schizosaccharomyces pombe GN=sce3 PE=1 SV=1
PDE_03511	1	1	gnl|BL_ORD_ID|240940 sp|A2R4V1|NACA_ASPNC Nascent polypeptide-associated complex subunit alpha OS=Aspergillus niger (strain CBS 513.88 / FGSC A1513) GN=egd2 PE=3 SV=1
PDE_09404	1	1	gnl|BL_ORD_ID|450365 sp|O60122|TRPD_SCHPO Anthranilate phosphoribosyltransferase OS=Schizosaccharomyces pombe GN=trp4 PE=2 SV=1
PDE_03176	1	1	-
PDE_01020	1	1	gnl|BL_ORD_ID|430173 sp|P04803|SYWM_YEAST Tryptophanyl-tRNA synthetase, mitochondrial OS=Saccharomyces cerevisiae GN=MSW1 PE=1 SV=2
PDE_03029	1	1	gnl|BL_ORD_ID|217011 sp|Q5BGR2|MESA_EMENI Protein mesA OS=Emericella nidulans GN=mesA PE=1 SV=2
PDE_09514	1	1	gnl|BL_ORD_ID|54082 sp|Q4WEN1|CFD1_ASPFU Cytosolic Fe-S cluster assembly factor cfd1 OS=Aspergillus fumigatus GN=cfd1 PE=3 SV=1
PDE_04317	1	1	gnl|BL_ORD_ID|91546 sp|Q54YZ9|DHKJ_DICDI Hybrid signal transduction histidine kinase J OS=Dictyostelium discoideum GN=dhkJ PE=3 SV=2
PDE_00239	1	1	-
PDE_05113	1	1	gnl|BL_ORD_ID|466803 sp|P53659|VA0D_NEUCR V-type proton ATPase subunit d OS=Neurospora crassa GN=vma-6 PE=3 SV=1
PDE_00613	1	1	gnl|BL_ORD_ID|108628 sp|P32803|EMP24_YEAST Endosomal protein P24B OS=Saccharomyces cerevisiae GN=EMP24 PE=1 SV=1
PDE_07515	1	1	gnl|BL_ORD_ID|85812 sp|Q2U6C4|DCL1_ASPOR Dicer-like protein 1 OS=Aspergillus oryzae GN=dcl1 PE=3 SV=2
PDE_00122	1	1	gnl|BL_ORD_ID|280256 sp|P06738|PHSG_YEAST Glycogen phosphorylase OS=Saccharomyces cerevisiae GN=GPH1 PE=1 SV=4
PDE_02457	1	1	-
PDE_05304	1	1	gnl|BL_ORD_ID|412346 sp|O94547|SRK1_SCHPO Serine/threonine-protein kinase srk1 OS=Schizosaccharomyces pombe GN=srk1 PE=1 SV=1
PDE_07512	1	1	gnl|BL_ORD_ID|358597 sp|P53875|RM19_YEAST 54S ribosomal protein L19, mitochondrial OS=Saccharomyces cerevisiae GN=MRPL19 PE=1 SV=1
PDE_09012	2	1	gnl|BL_ORD_ID|103370 sp|P41745|EF1A_ARXAD Elongation factor 1-alpha OS=Arxula adeninivorans GN=TEF PE=3 SV=1
PDE_00056	1	1	gnl|BL_ORD_ID|273610 sp|P33164|PDR_BURCE Phthalate dioxygenase reductase OS=Burkholderia cepacia GN=ophA1 PE=1 SV=3
PDE_03572	1	1	gnl|BL_ORD_ID|10438 sp|Q4WW45|AGUA_ASPFU Probable alpha-glucuronidase A OS=Aspergillus fumigatus GN=aguA PE=3 SV=1
PDE_09652	1	1	-
PDE_07073	1	1	gnl|BL_ORD_ID|323562 sp|Q69ZJ7|RIC1_MOUSE Protein RIC1 homolog OS=Mus musculus GN=Kiaa1432 PE=2 SV=2
PDE_05550	1	1	gnl|BL_ORD_ID|293106 sp|P34227|PRX1_YEAST Mitochondrial peroxiredoxin PRX1 OS=Saccharomyces cerevisiae GN=PRX1 PE=1 SV=1
PDE_02328	1	1	gnl|BL_ORD_ID|462459 sp|P18562|UPP_YEAST Uracil phosphoribosyltransferase OS=Saccharomyces cerevisiae GN=FUR1 PE=1 SV=2
PDE_09254	1	1	gnl|BL_ORD_ID|413492 sp|O14470|SSR2_SCHPO SWI/SNF and RSC complexes subunit ssr2 OS=Schizosaccharomyces pombe GN=ssr2 PE=1 SV=3
PDE_07653	1	1	gnl|BL_ORD_ID|511536 sp|O74797|YGN3_SCHPO UPF0587 protein C2D10.03c OS=Schizosaccharomyces pombe GN=SPBC2D10.03c PE=2 SV=1
PDE_01498	1	1	gnl|BL_ORD_ID|91481 sp|A2QY39|DHH1_ASPNC ATP-dependent RNA helicase dhh1 OS=Aspergillus niger (strain CBS 513.88 / FGSC A1513) GN=dhh1 PE=3 SV=1
PDE_05013	1	1	gnl|BL_ORD_ID|430166 sp|Q12109|SYWC_YEAST Tryptophanyl-tRNA synthetase, cytoplasmic OS=Saccharomyces cerevisiae GN=WRS1 PE=1 SV=1
PDE_02841	1	1	gnl|BL_ORD_ID|412551 sp|Q9UHB9|SRP68_HUMAN Signal recognition particle 68 kDa protein OS=Homo sapiens GN=SRP68 PE=1 SV=2
PDE_08467	1	1	gnl|BL_ORD_ID|119737 sp|Q9Y297|FBW1A_HUMAN F-box/WD repeat-containing protein 1A OS=Homo sapiens GN=BTRC PE=1 SV=1
PDE_02599	1	1	gnl|BL_ORD_ID|341498 sp|O14388|RL27A_SCHPO 60S ribosomal protein L27-A OS=Schizosaccharomyces pombe GN=rpl27a PE=2 SV=2
PDE_09183	1	1	gnl|BL_ORD_ID|517346 sp|Q9Y7Z5|YP04_SCHPO UPF0121 membrane protein C1539.04 OS=Schizosaccharomyces pombe GN=SPBC1539.04 PE=2 SV=1
PDE_08954	1	1	gnl|BL_ORD_ID|28069 sp|A7KAM4|ATG13_PENCW Autophagy-related protein 13 OS=Penicillium chrysogenum (strain ATCC 28089 / DSM 1075 / Wisconsin 54-1255) GN=atg13 PE=3 SV=1
PDE_07432	1	1	-
PDE_05380	1	1	gnl|BL_ORD_ID|519475 sp|P40341|YTA12_YEAST Mitochondrial respiratory chain complexes assembly protein YTA12 OS=Saccharomyces cerevisiae GN=YTA12 PE=1 SV=2
PDE_03260	1	1	gnl|BL_ORD_ID|179693 sp|Q6CE48|IND1_YARLI Iron-sulfur protein IND1 OS=Yarrowia lipolytica GN=IND1 PE=1 SV=1
PDE_06766	1	1	gnl|BL_ORD_ID|107849 sp|Q4WTH0|EIF3F_ASPFU Eukaryotic translation initiation factor 3 subunit F OS=Aspergillus fumigatus GN=AFUA_1G09330 PE=3 SV=1
PDE_04018	1	1	gnl|BL_ORD_ID|203599 sp|Q0C8M3|LNKS_ASPTN Lovastatin nonaketide synthase OS=Aspergillus terreus (strain NIH 2624 / FGSC A1156) GN=lovB PE=3 SV=2
PDE_03771	1	1	gnl|BL_ORD_ID|47099 sp|O94313|CARB_SCHPO Carbamoyl-phosphate synthase arginine-specific large chain OS=Schizosaccharomyces pombe GN=arg4 PE=2 SV=1
PDE_01292	1	1	-
PDE_08550	1	1	gnl|BL_ORD_ID|126786 sp|A9HI30|FPG_GLUDA Formamidopyrimidine-DNA glycosylase OS=Gluconacetobacter diazotrophicus (strain ATCC 49037 / DSM 5601 / PAl5) GN=mutM PE=3 SV=1
PDE_01453	1	1	gnl|BL_ORD_ID|118912 sp|P34229|FAS1_YARLI Fatty acid synthase subunit beta OS=Yarrowia lipolytica GN=FAS1 PE=3 SV=2
PDE_08481	1	1	gnl|BL_ORD_ID|115756 sp|P09201|F16P_YEAST Fructose-1,6-bisphosphatase OS=Saccharomyces cerevisiae GN=FBP1 PE=1 SV=2
PDE_08413	1	1	gnl|BL_ORD_ID|254956 sp|Q9UTK4|NU189_SCHPO Nucleoporin nup189 OS=Schizosaccharomyces pombe GN=nup189 PE=1 SV=1
PDE_09550	1	1	gnl|BL_ORD_ID|13860 sp|P14904|AMPL_YEAST Vacuolar aminopeptidase 1 OS=Saccharomyces cerevisiae GN=LAP4 PE=1 SV=2
PDE_00819	1	1	-
PDE_03637	1	1	gnl|BL_ORD_ID|108453 sp|O59704|ELP1_SCHPO Elongator complex protein 1 OS=Schizosaccharomyces pombe GN=iki3 PE=2 SV=1
PDE_03680	1	1	gnl|BL_ORD_ID|281703 sp|Q68FJ6|PK1IP_XENLA p21-activated protein kinase-interacting protein 1-like OS=Xenopus laevis GN=pak1ip1 PE=2 SV=1
