# Supplementary material for: Discovery of a novel translation-machinery-associated protein that positively correlates with cellulase production
Source: Biotechnol Biofuels Bioprod. 2025 Feb 22;18:20. doi: 10.1186/s13068-025-02624-7 (PMC11847360; doi:10.1186/s13068-025-02624-7)
Supplement: Supplementary file 12 — Supplementary material 12: Spreadsheet S7 The primers used in this study. [file 13068_2025_2624_MOESM12_ESM.xlsx]

## Sheet: Sheet1
BLASTP results in different organisms using PoTma15 as a query
Organisms	Description/Definition	Accession	Query cover (%)	E value	Percent identtity (%)
Penicillium ucsense	Glutathione-dependent formaldehyde-activating (GFA) family protein	KAF7716547.1	100	3e-95	94.12
Penicillium brasilianum	Putative Glutathione-dependent formaldehyde-activating enzyme	CEJ57863.1	100	4e-96	95.59
Penicillium chrysogenum Wisconsin 54-1255	Pc12g00650	CAP79692.1	100	7e-91	91.18
Aspergillus nidulans FGSC A4	hypothetical protein	XP_680863.1	100	1e-84	85.29
Aspergillus niger ATCC 1015	hypothetical protein ASPNIDRAFT_50151	EHA28367.1	100	8e-89	86.76
Aspergillus fumigatus Af293	DUF636 domain protein	XP_755864.1	100	4e-85	83.82
Aspergillus flavus NRRL3357	uncharacterized protein G4B84_006160	XP_041145782.1	99	3e-90	91.11
Aspergillus oryzae RIB40	unnamed protein product	XP_023091353.1	82	5e-71	90.18
Neurospora crassa OR74A	DUF636 domain-containing protein	XP_960692.1	100	2e-81	81.75
Trichoderma reesei QM6a	uncharacterized protein TRIREDRAFT_49308	XP_006966429.1	100	7e-85	83.82
Fusarium oxysporum Fo47	Mss4-like protein	XP_031039480.1	100	2e-80	83.21
Fusarium graminearum PH-1	hypothetical protein FGSG_10177	XP_011319118.1	100	2e-81	83.21
Magnaporthe oryzae 70-15	uncharacterized protein MGG_08201	XP_003715180.1	100	3e-88	88.97
Metarhizium acridum CQMa 102	DUF636 domain protein	EFY89688.1	100	2e-86	84.56
Beauveria bassiana ARSEF 2860	DUF636 domain protein	XP_008596359.1	89	9e-15	32.54
